# Supplementary material for: Large‐Scale metabolomics: Predicting biological age using 10,133 routine untargeted LC–MS measurements
Source: Aging Cell. 2023 Mar 19;22(5):e13813. doi: 10.1111/acel.13813 (PMC10186604; doi:10.1111/acel.13813)
Supplement: Supplementary file 1 — Data S1: [file ACEL-22-e13813-s002.xlsx]

## Sheet: Sheet1
	feature	shap	spearman_p	fdr	annotation	spearman_rho	db	mzmed	rtmed	npeaks	ms_level
1	M250T142	0.588034	5.12757e-113	4.57949e-110	#N/A	0.223877	#N/A	250.143	142.312	4990	1
2	M211T219	0.307631	4.54131e-155	3.65031e-151	Cyclo(leu-pro)	0.261615	NIST/HMDB/orbitrap/mona	211.144	218.85	10478	1
3	M170T102	0.159369	1.59926e-65	5.14195e-63	#N/A	0.170333	#N/A	170.045	102.174	4005	1
4	M255T346	0.146711	1.29326e-40	1.96136e-38	#N/A	-0.133329	#N/A	255.21	345.596	5151	1
5	M260T236	0.123064	6.44081e-20	3.38374e-18	#N/A	0.0915118	#N/A	260.186	236.284	6900	1
6	M257T356	0.115694	1.10535e-45	1.97441e-43	#N/A	-0.141674	#N/A	257.227	356.402	9187	1
7	M176T211	0.0921506	2.11211e-11	4.76887e-10	#N/A	0.0671522	#N/A	176.143	211.05	2636	1
8	M469T561	0.0913478	2.55861e-25	1.99671e-23	#N/A	-0.104071	#N/A	469.388	561.422	4427	1
9	M521T504	0.0834697	7.1661e-59	1.92004e-56	#N/A	-0.161317	#N/A	521.419	503.663	2663	1
10	M220T196	0.0822122	1.22341e-52	2.97994e-50	#N/A	0.152362	#N/A	220.115	196.14	1479	1
11	M368T125	0.0817376	0.000324405	0.00188681	#N/A	0.036071	#N/A	368.154	125.054	4475	1
12	M257T443	0.0776124	9.61813e-33	1.04474e-30	#N/A	-0.119187	#N/A	257.227	442.849	2165	1
13	M493T152	0.0771885	0.214236	0.344474	#N/A	-0.0124654	#N/A	493.275	151.525	4450	1
14	M470T561	0.076853	3.43978e-36	4.32015e-34	#N/A	-0.125579	#N/A	470.392	561.155	1303	1
15	M146T188	0.0761386	3.61881e-07	4.0854e-06	#N/A	0.0510346	#N/A	146.06	187.756	3166	1
16	M463T401	0.0757147	6.13122e-10	1.13555e-08	#N/A	-0.062039	#N/A	463.233	400.555	4546	1
17	M263T187	0.0732882	1.21488e-05	0.000101194	#N/A	-0.0438895	#N/A	263.139	187.353	10878	1
18	M450T141	0.0703725	0.0219198	0.0603807	#N/A	0.0229992	#N/A	450.154	141.091	2887	1
19	M172T36	0.0691855	1.00822e-09	1.78112e-08	#N/A	0.0612492	#N/A	172.04	35.646	3388	1
20	M283T227	0.0679041	8.32237e-40	1.21628e-37	#N/A	-0.131948	#N/A	283.008	227.06	10436	1
21	M316T356	0.0665367	1.8077e-15	6.31751e-14	Decanoyl-carnitine	0.0797056	inhouse	316.249	355.843	11541	1
22	M168T53	0.0663717	0.00318178	0.0128907	#N/A	0.0295986	#N/A	168.006	52.5276	4320	1
23	M290T110	0.0632131	1.44677e-08	2.1221e-07	#N/A	0.056841	#N/A	290.128	109.559	4602	1
24	M142T128	0.0611283	8.42898e-05	0.000580567	#N/A	-0.0394486	#N/A	142.065	127.9	11002	1
25	M263T58	0.0602103	0.0445578	0.105216	#N/A	-0.0201602	#N/A	263.132	58.3802	4976	1
26	M232T140	0.0561333	0.00922054	0.0305124	#N/A	0.0261294	#N/A	232.174	140.341	9433	1
27	M215T114	0.0550478	7.31568e-05	0.000511334	#N/A	0.0397886	#N/A	215.121	114.087	4494	1
28	M425T520	0.0545017	3.51164e-16	1.33775e-14	#N/A	-0.0817076	#N/A	425.362	520.28	2312	1
29	M189T108	0.0535416	0.892884	0.928941	#N/A	0.00135153	#N/A	189.123	107.652	9386	1
30	M211T206	0.0533362	7.63117e-116	1.02232e-112	#N/A	0.226635	#N/A	211.144	206.305	8766	1
31	M272T372	0.0533089	5.62661e-28	4.96996e-26	#N/A	-0.109723	#N/A	272.209	372.28	3990	1
32	M125T97	0.0531906	1.54687e-14	4.93403e-13	#N/A	0.0770053	#N/A	125.071	97.1881	6408	1
33	M262T84	0.0530128	1.09773e-08	1.63399e-07	#N/A	-0.057313	#N/A	262.165	83.5547	16524	1
34	M197T158	0.0522306	8.85722e-142	3.55972e-138	#N/A	0.250379	#N/A	197.129	158.065	16979	1
35	M403T235	0.0509524	0.0423938	0.101266	#N/A	0.0203692	#N/A	403.255	234.711	4726	1
36	M119T23	0.0508187	9.17788e-07	9.66865e-06	#N/A	0.0492364	#N/A	119.016	22.5317	5752	1
37	M92T146	0.0502721	0.00011607	0.000771049	#N/A	0.0386708	#N/A	92.0607	145.674	8969	1
38	M380T181	0.0501945	0.696622	0.786497	#N/A	0.00391324	#N/A	379.706	181.03	2387	1
39	M387T166	0.048614	9.66677e-07	1.01174e-05	#N/A	-0.0491344	#N/A	387.2	165.757	2660	1
40	M372T413	0.0484236	1.10302e-65	3.69419e-63	Myristoyl-carnitine	0.170545	orbitrap	372.311	413.038	8553	1
41	M259T60	0.0480533	0.513508	0.642924	#N/A	-0.00655793	#N/A	259.103	59.7891	3521	1
42	M181T357	0.0461652	4.16808e-38	5.58383e-36	#N/A	0.128995	#N/A	181.087	356.826	12476	1
43	M134T114	0.0461326	4.8195e-31	4.78261e-29	#N/A	0.115902	#N/A	134.063	114.158	4417	1
44	M223T356	0.045576	5.10162e-54	1.3228e-51	#N/A	0.154392	#N/A	223.097	356.5	9007	1
45	M481T517	0.0449807	4.67055e-34	5.52086e-32	#N/A	-0.121664	#N/A	481.349	517.074	1759	1
46	M512T373	0.0448031	7.41132e-08	9.51632e-07	#N/A	0.0539685	#N/A	512.335	373.42	12578	1
47	M162T51	0.0440675	7.82722e-14	2.34758e-12	#N/A	0.0749027	#N/A	162.058	51.1519	3249	1
48	M494T152	0.0439818	0.00424366	0.016423	#N/A	-0.0286943	#N/A	494.282	152.13	3019	1
49	M655T87	0.0438305	3.94076e-15	1.3422e-13	#N/A	0.0787359	#N/A	655.178	86.5525	1182	1
50	M312T206	0.0421663	4.07147e-06	3.77904e-05	#N/A	0.0462226	#N/A	312.121	206.002	3079	1
51	M428T77	0.0414342	0.00214961	0.00937017	#N/A	-0.0307935	#N/A	428.079	77.1945	3730	1
52	M790T391	0.0403606	0.0991511	0.193113	#N/A	0.0165496	#N/A	790.38	390.693	5516	1
53	M558T381	0.0400525	3.7731e-06	3.52244e-05	#N/A	-0.0463809	#N/A	558.166	381.021	2053	1
54	M186T78	0.0399841	1.69768e-11	3.85479e-10	#N/A	0.0674708	#N/A	186.056	78.3692	4598	1
55	M196T162	0.0392079	5.86942e-47	1.15069e-44	#N/A	0.143694	#N/A	196.091	162.028	9994	1
56	M290T205	0.0387386	0.000176802	0.00109318	Benzoylecgonine	0.0376257	In house	290.144	205.429	8531	1
57	M172T157	0.0386562	2.67583e-06	2.58825e-05	#N/A	0.0470899	#N/A	172.006	157.345	2971	1
58	M279T112	0.0382837	0.0172515	0.0497551	#N/A	-0.0238976	#N/A	279.134	112.218	13812	1
59	M676T384	0.0380334	1.48691e-06	1.51289e-05	#N/A	0.0482796	#N/A	676.21	384.242	5755	1
60	M302T113	0.0379066	7.37579e-15	2.42978e-13	#N/A	0.0779473	#N/A	302.159	112.604	3110	1
61	M285T227	0.0377041	1.72658e-33	1.92754e-31	#N/A	-0.120599	#N/A	285.007	227.171	13263	1
62	M357T109	0.0375699	3.67293e-65	1.1355e-62	#N/A	0.169856	#N/A	357.104	109.349	3171	1
63	M558T372	0.0363492	2.30808e-11	5.15343e-10	#N/A	-0.0670223	#N/A	558.166	372.307	2105	1
64	M379T182	0.0362448	0.0624745	0.135832	#N/A	0.0186963	#N/A	379.202	181.71	3302	1
65	M148T52	0.0361932	0.000824973	0.00422904	#N/A	0.0335569	#N/A	148.097	52.0015	5669	1
66	M190T148	0.0359043	0.134467	0.244841	Kynurenate	0.0150216	In house	190.05	147.797	5166	1
67	M412T141	0.0353437	0.00448239	0.0172307	#N/A	0.0285198	#N/A	412.012	140.695	4179	1
68	M190T318	0.0347137	0.00374057	0.0147893	Indole-3-methyl acetate	-0.0290935	In house	190.087	318.101	6036	1
69	M184T59	0.0344629	0.000386092	0.00219013	#N/A	0.035614	#N/A	184.086	58.5318	9700	1
70	M288T318	0.0343971	1.13484e-08	1.68611e-07	Octanoyl-carnitine	0.0572563	orbitrap	288.218	318.367	5966	1
71	M388T166	0.0343923	5.49487e-07	6.04211e-06	#N/A	-0.0502351	#N/A	387.701	165.772	1397	1
72	M509T442	0.0343602	3.05146e-76	1.36265e-73	#N/A	0.183889	#N/A	509.335	442.029	2285	1
73	M269T38	0.0337109	1.55974e-09	2.67317e-08	#N/A	-0.0605482	#N/A	269.124	38.4489	2183	1
74	M263T85	0.0336111	5.0042e-06	4.53993e-05	#N/A	-0.0457908	#N/A	263.168	84.6859	15703	1
75	M268T227	0.0335591	1.79209e-39	2.52716e-37	#N/A	-0.131374	#N/A	267.979	227.197	5206	1
76	M111T31	0.0326296	0.013041	0.0401469	#N/A	-0.0249144	#N/A	111.008	31.4117	10417	1
77	M609T145	0.0325165	3.21005e-07	3.64956e-06	#N/A	-0.0512619	#N/A	609.295	144.63	3614	1
78	M177T73	0.0324228	0.0489358	0.112868	Serotonin	-0.0197623	in house	177.103	72.8985	15179	1
79	M303T83	0.0323831	8.23264e-08	1.04872e-06	#N/A	0.0537787	#N/A	303.145	82.5403	10757	1
80	M224T357	0.032346	6.17267e-42	1.01257e-39	#N/A	0.135556	#N/A	224.1	356.572	3596	1
81	M304T83	0.0322272	7.85344e-16	2.84351e-14	#N/A	0.0807303	#N/A	304.148	82.6538	7547	1
82	M164T50	0.03175	0.766601	0.838627	#N/A	-0.0029792	#N/A	164.126	50.3585	3609	1
83	M209T204	0.0315232	1.02343e-112	8.22633e-110	#N/A	0.223581	#N/A	209.128	204.037	4057	1
84	M369T378	0.0314999	1.60415e-10	3.19588e-09	#N/A	-0.0641215	#N/A	369.174	378.159	2014	1
85	M560T381	0.0313655	2.14262e-21	1.248e-19	#N/A	-0.0951133	#N/A	560.182	381.289	1801	1
86	M344T36	0.0313493	1.17596e-11	2.73982e-10	#N/A	0.0680032	#N/A	344.089	36.0023	4340	1
87	M337T38	0.0305854	0.573245	0.692581	#N/A	0.00565356	#N/A	337.064	38.2604	2878	1
88	M344T197	0.0304474	0.0195327	0.0549155	#N/A	0.0234351	#N/A	344.078	196.762	4069	1
89	M254T121	0.0298616	0.0011623	0.00564163	#N/A	0.0325911	#N/A	254.121	121.128	7687	1
90	M317T355	0.0294909	9.51968e-16	3.41604e-14	#N/A	0.080495	#N/A	317.252	355.492	7134	1
91	M508T488	0.0293959	2.6607e-07	3.08166e-06	17:0 LysoPC	0.0516159	orbitrap	508.377	488.29	12753	1
92	M271T358	0.0293233	0.0311128	0.0793762	#N/A	0.0216334	#N/A	271.191	358.306	5528	1
93	M105T164	0.0293025	9.03454e-100	6.60179e-97	Benzoic acid [M+H-H2O]	0.210423	NIST/mona	105.034	164.24	10502	1
94	M464T315	0.0289029	0.116048	0.218812	#N/A	-0.0157729	#N/A	464.193	314.669	7013	1
95	M250T95	0.0288602	2.66626e-15	9.27767e-14	#N/A	0.0792235	#N/A	250.094	94.6978	7700	1
96	M595T493	0.0287221	2.62882e-06	2.54584e-05	#N/A	0.0471262	#N/A	595.382	492.829	3594	1
97	M144T22	0.0284725	0.000254111	0.00151524	#N/A	-0.0367036	#N/A	144.102	21.5127	14943	1
98	M265T346	0.0283952	0.0667902	0.143048	#N/A	0.018397	#N/A	265.143	346.118	2589	1
99	M363T323	0.02801	0.0759745	0.157928	Cortisol	-0.0178095	HMDB/massbank/mona	363.219	322.707	10218	1
100	M146T128	0.0279771	0.000109575	0.000732748	Indole-3-aldehyde	-0.0388118	massbank	146.062	127.694	14775	1
101	M133T167	0.0276859	0.0665779	0.14267	#N/A	0.0184114	#N/A	133.052	166.692	4808	1
102	M408T212	0.0276815	0.342175	0.484311	#N/A	0.00953365	#N/A	407.88	212.224	10810	1
103	M305T117	0.0276665	2.26028e-13	6.48863e-12	#N/A	0.0734957	#N/A	305.087	117.115	3651	1
104	M386T380	0.0274961	0.0149562	0.0446739	#N/A	0.0244207	#N/A	386.253	380.221	7168	1
105	M513T373	0.0273741	1.99049e-07	2.34598e-06	#N/A	0.0521589	#N/A	513.338	373.436	10116	1
106	M359T21	0.0272108	0.00201546	0.00889148	#N/A	-0.0309861	#N/A	359.01	20.6324	15654	1
107	M365T465	0.0271489	0.605212	0.717679	#N/A	-0.00518827	#N/A	365.137	464.912	10230	1
108	M491T269	0.0266703	0.0212292	0.0588009	#N/A	0.0231209	#N/A	491.255	269.191	2235	1
109	M145T82	0.0261564	1.55781e-34	1.89723e-32	#N/A	-0.12255	#N/A	145.032	81.9568	8168	1
110	M213T114	0.0261017	2.34088e-66	8.18087e-64	#N/A	0.171429	#N/A	213.101	114.107	4833	1
111	M261T104	0.0259927	0.844728	0.89447	#N/A	0.00196573	#N/A	261.163	103.705	4270	1
112	M310T362	0.0255652	0.293272	0.433251	#N/A	0.0105483	#N/A	310.202	361.516	1668	1
113	M214T374	0.0251281	0.69762	0.786903	#N/A	-0.00389969	#N/A	214.095	373.515	3186	1
114	M690T271___9788	0.0249681	0.053635	0.121339	#N/A	0.0193672	#N/A	689.73	270.572	17506	1
115	M558T361	0.0248747	0.00168555	0.00764587	#N/A	-0.031515	#N/A	558.166	360.97	827	1
116	M253T121	0.0248214	0.0252919	0.0672053	#N/A	0.022449	#N/A	253.119	121.109	11314	1
117	M376T67	0.0247464	1.97662e-05	0.000156869	#N/A	0.0428132	#N/A	376.171	66.9457	6451	1
118	M250T370	0.0246124	1.71953e-06	1.73638e-05	#N/A	0.0479878	#N/A	250.179	369.858	6912	1
119	M272T97	0.0245268	8.15059e-22	5.0011e-20	#N/A	0.0961117	#N/A	272.11	97.4252	6403	1
120	M202T164	0.0244857	1.25065e-113	1.25659e-110	#N/A	0.224478	#N/A	202.048	164.117	8712	1
121	M153T78	0.0244696	0.0107724	0.03458	#N/A	-0.02559	#N/A	153.066	77.7424	12993	1
122	M330T275	0.0244359	0.000683487	0.00358842	Cinnamoylcocaine	0.0340768	#N/A	330.17	274.609	3378	1
123	M160T81	0.0243336	4.43356e-43	7.58233e-41	#N/A	-0.137453	#N/A	160.076	81.2005	13942	1
124	M175T428	0.0243114	0.0119273	0.0373905	#N/A	-0.0252318	#N/A	175.112	427.506	4866	1
125	M276T77	0.0241598	0.00236452	0.010145	Glutarylcarnitine	0.0305068	inhouse	276.144	77.4899	12703	1
126	M252T124	0.0239082	0.208495	0.338084	#N/A	0.0126231	#N/A	252.137	123.572	3350	1
127	M473T59	0.0237301	5.26771e-05	0.00038043	#N/A	0.0405669	#N/A	473.177	58.9045	6500	1
128	M281T53	0.0234268	0.599014	0.713174	#N/A	0.00527759	#N/A	281.074	52.6589	4247	1
129	M314T33	0.0234222	0.00661208	0.0234622	#N/A	0.027253	#N/A	314.085	32.5732	2867	1
130	M238T91	0.0234078	0.000185018	0.00113698	#N/A	0.0375114	#N/A	238.107	90.6984	12526	1
131	M984T383	0.0234039	0.358461	0.50014	#N/A	0.00921676	#N/A	984.341	383.161	1349	1
132	M163T356	0.0233496	0.716869	0.80231	#N/A	0.00363985	#N/A	163.08	355.855	18304	1
133	M618T288___8739	0.0233401	0.0750364	0.156417	#N/A	0.0178668	#N/A	617.667	288.352	6346	1
134	M227T107	0.0232527	1.04991e-44	1.8346e-42	#N/A	0.140104	#N/A	227.103	106.52	11083	1
135	M546T230	0.0231565	2.65113e-08	3.70604e-07	#N/A	0.0557925	#N/A	546.217	229.917	1563	1
136	M416T415	0.0231123	0.414938	0.553848	#N/A	0.00818234	#N/A	416.225	415.141	5996	1
137	M506T190___6727	0.0227253	0.1321	0.241627	#N/A	0.0151135	#N/A	506.269	190.028	3152	1
138	M390T139	0.0224928	0.00187083	0.00835893	#N/A	-0.0312074	#N/A	390.188	139.451	9564	1
139	M222T79	0.0223725	3.7919e-23	2.58299e-21	#N/A	0.099214	#N/A	222.08	79.1074	6818	1
140	M131T169	0.0222454	0.000294331	0.00172815	#N/A	0.0363242	#N/A	131.106	168.764	1772	1
141	M336T77	0.0222315	5.19059e-08	6.88482e-07	#N/A	0.054607	#N/A	336.104	77.1064	7838	1
142	M434T102	0.0221848	0.0199752	0.0559444	#N/A	0.0233509	#N/A	434.123	102.073	2371	1
143	M139T32	0.0219596	0.158486	0.276456	#N/A	-0.0141532	#N/A	139.003	31.5766	12830	1
144	M336T120	0.021952	0.882297	0.921984	#N/A	-0.00148605	#N/A	336.156	119.604	1639	1
145	M465T228___5943	0.0218939	0.0029155	0.0119887	#N/A	0.0298684	#N/A	464.766	228.29	5528	1
146	M207T70	0.0217903	1.86686e-11	4.227e-10	#N/A	0.0673324	#N/A	207.063	70.0642	2573	1
147	M398T420	0.0215039	9.23984e-72	3.71349e-69	#N/A	0.178354	#N/A	398.327	419.894	8083	1
148	M169T35	0.0214461	0.10898	0.207727	Urate	-0.0160861	inhouse	169.036	35.3892	18408	1
149	M465T22	0.0213412	0.00162613	0.00742241	#N/A	0.0316203	#N/A	465.051	21.9623	3962	1
150	M174T78	0.0212048	0.000362551	0.00207268	#N/A	-0.0357797	#N/A	174.063	78.1257	21209	1
151	M198T90	0.0211672	4.86438e-05	0.000354487	#N/A	0.0407537	#N/A	198.11	89.5347	5244	1
152	M464T400	0.0209854	1.01362e-10	2.06266e-09	#N/A	-0.0648197	#N/A	464.282	399.657	2328	1
153	M253T259	0.020935	0.649711	0.750077	#N/A	0.0045584	#N/A	253.191	259.034	2323	1
154	M344T54	0.0209084	2.94808e-31	2.96208e-29	#N/A	0.11632	#N/A	344.091	53.7769	15116	1
155	M555T267	0.0208834	0.161271	0.280299	#N/A	0.0140592	#N/A	555.287	267.249	5715	1
156	M243T181	0.0208599	9.17462e-25	6.89211e-23	#N/A	0.102852	#N/A	243.134	180.789	4197	1
157	M469T65	0.0208468	3.93078e-08	5.34612e-07	#N/A	0.0551005	#N/A	469.136	64.9726	1106	1
158	M536T388	0.0208258	3.51427e-07	3.97855e-06	3,5,9-Trioxa-4-phosphatetracosan-1-aminium	-0.0510903	orbitrap	536.334	387.554	4877	1
159	M255T135	0.0208155	0.00907717	0.0301497	#N/A	0.0261833	#N/A	255.134	134.665	2991	1
160	M147T31	0.0206076	0.801551	0.863161	OXOGLUTARATE	-0.00252269	inhouse	147.029	31.3743	10186	1
161	M212T206	0.0204673	1.46597e-69	5.61117e-67	#N/A	0.175569	#N/A	212.147	206.051	2506	1
162	M306T177	0.0204363	1.14954e-06	1.19072e-05	p-Hydroxybenzoylecgonine/m-Hydroxybenzoylecgonine	0.0487921	orbitrap	306.134	176.681	2694	1
163	M517T40	0.0203255	0.743841	0.821968	#N/A	0.00327978	#N/A	517.083	39.7454	5971	1
164	M549T311___7549	0.0203144	0.0376117	0.0922278	#N/A	0.0208652	#N/A	548.502	311.449	15328	1
165	M370T396	0.020295	4.20486e-08	5.70923e-07	#N/A	0.0549812	#N/A	370.295	396.437	9971	1
166	M667T267___9460	0.0199839	0.00956872	0.0313523	#N/A	0.0260017	#N/A	666.747	267.309	8907	1
167	M261T236	0.0199505	8.56049e-15	2.80854e-13	#N/A	0.0777587	#N/A	261.189	235.715	3668	1
168	M272T356	0.0199101	0.0396119	0.0958476	#N/A	0.0206516	#N/A	272.193	356.152	1647	1
169	M633T383	0.0199068	8.46537e-13	2.23831e-11	#N/A	-0.0717059	#N/A	633.255	383.146	4128	1
170	M365T76	0.019793	1.10912e-12	2.88515e-11	#N/A	0.0713344	#N/A	365.112	75.7462	7533	1
171	M255T119	0.0197663	0.000186799	0.00114618	#N/A	-0.0374872	#N/A	255.134	119.015	8966	1
172	M365T21	0.0195609	3.66913e-10	6.98874e-09	#N/A	0.0628443	#N/A	365.107	20.5362	10911	1
173	M232T83	0.0194428	5.65866e-09	8.84909e-08	#N/A	0.0584308	#N/A	232.107	82.7768	3919	1
174	M212T82	0.0192482	2.61989e-05	0.000202099	3-METHOXYTYROSINE	0.0421787	inhouse	212.092	81.8713	8706	1
175	M518T434	0.0191622	0.0115408	0.0364675	#N/A	-0.0253481	#N/A	518.325	433.76	13829	1
176	M130T172	0.0188539	6.45967e-64	1.92307e-61	#N/A	0.168202	#N/A	130.05	172.496	9333	1
177	M213T22	0.0188439	0.504446	0.636195	#N/A	0.0066997	#N/A	213.087	22.2645	2565	1
178	M216T30	0.0187739	0.070873	0.149656	#N/A	-0.0181282	#N/A	216.02	29.7851	12981	1
179	M246T223	0.0187727	0.00308989	0.0125744	#N/A	0.0296893	#N/A	246.189	223.078	7447	1
180	M325T21	0.0187277	0.00198571	0.00877467	#N/A	0.0310304	#N/A	325.113	20.7698	10928	1
181	M733T236	0.0187225	1.17159e-11	2.73756e-10	#N/A	0.0680086	#N/A	733.334	235.958	2559	1
182	M290T101	0.0186102	1.2124e-18	5.66585e-17	#N/A	0.0882885	#N/A	290.16	100.948	3538	1
183	M696T283___9874	0.0185279	4.01412e-11	8.62713e-10	#N/A	0.0662069	#N/A	695.995	283.103	20653	1
184	M422T414	0.018524	0.533547	0.660097	#N/A	0.00624895	#N/A	422.327	414.202	4108	1
185	M264T136	0.0184623	0.00299927	0.0122376	#N/A	0.0297812	#N/A	264.094	135.699	5285	1
186	M424T427___5210	0.0184061	0.0903064	0.179009	3-Hydroxyoleylcarnitine	0.0169992	orbitrap	424.343	427.197	11101	1
187	M207T120	0.0183925	9.31054e-20	4.79732e-18	#N/A	0.0911134	#N/A	207.111	119.648	8110	1
188	M284T411	0.0183854	1.38586e-12	3.55896e-11	#N/A	0.0710266	#N/A	284.294	410.672	1231	1
189	M517T134___6932	0.0183165	0.531042	0.658315	#N/A	0.00628725	#N/A	517.229	133.812	5958	1
190	M465T228___5947	0.0182167	0.00132928	0.00628886	#N/A	0.0322061	#N/A	465.017	228.287	5549	1
191	M431T224___5333	0.0181442	0.0128117	0.0395577	#N/A	0.0249777	#N/A	431.025	224.114	4482	1
192	M448T376	0.0178902	8.36793e-05	0.000576856	#N/A	0.0394661	#N/A	448.306	375.689	2632	1
193	M580T282___8101	0.0178564	9.82985e-06	8.36109e-05	#N/A	0.0443504	#N/A	579.798	282.326	6444	1
194	M403T205	0.0176686	1.27063e-13	3.75491e-12	#N/A	0.0742631	#N/A	403.197	205.087	3060	1
195	M246T115	0.017656	5.57689e-05	0.000400242	#N/A	0.0404327	#N/A	246.091	114.681	2965	1
196	M136T59	0.0175655	0.13829	0.249568	#N/A	0.0148758	#N/A	136.076	59.1162	16728	1
197	M369T361	0.0174578	4.8789e-05	0.000355223	#N/A	-0.0407467	#N/A	369.174	361.478	733	1
198	M506T488	0.0174106	0.0176252	0.0505222	#N/A	0.0238183	#N/A	506.36	488.179	6659	1
199	M553T511___7645	0.0173332	6.48699e-10	1.19319e-08	#N/A	0.0619499	#N/A	552.832	510.504	5763	1
200	M425T81	0.0173085	1.60629e-10	3.19588e-09	#N/A	-0.0641195	#N/A	425.178	81.057	8119	1
201	M366T74	0.0172934	2.54151e-08	3.56521e-07	#N/A	0.0558662	#N/A	366.138	74.2956	16952	1
202	M212T226	0.0172593	7.59304e-08	9.71861e-07	#N/A	0.0539248	#N/A	212.092	225.735	6859	1
203	M266T227	0.0172351	1.13268e-26	9.29028e-25	#N/A	-0.106988	#N/A	265.984	227.363	7748	1
204	M263T357	0.017187	3.94852e-50	8.13801e-48	#N/A	0.148599	#N/A	263.09	356.663	5796	1
205	M318T135	0.0171804	0.0308482	0.078867	#N/A	0.0216675	#N/A	318.173	134.685	7763	1
206	M536T529	0.0171533	4.88755e-09	7.70316e-08	#N/A	0.0586752	#N/A	536.408	528.844	7895	1
207	M741T394	0.016976	1.6965e-09	2.88908e-08	#N/A	-0.0604122	#N/A	741.37	393.957	1700	1
208	M181T108	0.0169524	1.46663e-18	6.8143e-17	Theobromine	0.0880754	inhouse	181.073	108.276	11198	1
209	M137T245	0.016945	5.92234e-08	7.77839e-07	#N/A	-0.0543714	#N/A	137.132	244.884	4509	1
210	M693T295___9838	0.0168824	0.0104536	0.0338104	#N/A	0.0256949	#N/A	693.269	295.017	17684	1
211	M527T450	0.0167434	4.64817e-19	2.29215e-17	#N/A	0.089354	#N/A	527.296	449.877	7981	1
212	M344T70	0.0167275	1.04549e-05	8.83667e-05	#N/A	0.0442167	#N/A	344.134	70.1369	9432	1
213	M444T229	0.016711	0.0714741	0.150711	#N/A	0.0180897	#N/A	443.947	228.651	4423	1
214	M454T237	0.0166816	0.463668	0.598517	#N/A	0.00735518	#N/A	454.238	236.511	7169	1
215	M560T380	0.0166634	0.0162626	0.0475859	#N/A	-0.024115	#N/A	560.162	380.332	1426	1
216	M292T99	0.0165541	0.0243204	0.0651843	#N/A	0.0226006	#N/A	292.118	98.6907	994	1
217	M264T187	0.0164789	0.0120011	0.0375337	#N/A	-0.02521	#N/A	264.142	187.204	4055	1
218	M213T268	0.0164627	7.86113e-29	7.43385e-27	#N/A	0.11148	#N/A	213.159	267.819	3444	1
219	M298T130	0.0164242	0.56364	0.684475	METHYLTHIOADENOSINE	-0.00579572	inhouse	298.097	129.799	7477	1
220	M316T183	0.0160178	0.0197176	0.0553193	#N/A	-0.0233998	#N/A	316.181	182.951	5509	1
221	M328T98	0.0159887	0.000152655	0.000963138	#N/A	0.0379933	#N/A	328.14	98.3775	9267	1
222	M325T185	0.0158326	0.00212371	0.00926731	#N/A	0.0308298	#N/A	325.139	185.349	1318	1
223	M351T72	0.015698	1.6666e-11	3.79493e-10	#N/A	0.0674977	#N/A	351.059	72.4717	3609	1
224	M326T70	0.0156136	2.42951e-06	2.38151e-05	#N/A	0.0472873	#N/A	326.124	69.632	4874	1
225	M506T109	0.015592	1.2534e-12	3.24994e-11	#N/A	0.0711656	#N/A	506.096	108.535	2037	1
226	M269T56	0.0155323	0.796962	0.859979	#N/A	0.00258231	#N/A	269.161	56.1649	8458	1
227	M425T98	0.0155206	0.0121938	0.0379604	#N/A	-0.0251535	#N/A	425.117	98.0255	8900	1
228	M312T132	0.0155203	9.52139e-05	0.00064675	#N/A	0.0391539	#N/A	312.145	132.354	3108	1
229	M416T434	0.0155198	6.72635e-10	1.22878e-08	#N/A	0.0618926	#N/A	416.316	433.903	782	1
230	M534T497	0.0153969	0.119246	0.223426	#N/A	0.0156361	#N/A	534.392	496.954	4984	1
231	M454T78	0.0152259	0.000375793	0.00213949	#N/A	0.0356853	#N/A	454.149	78.457	3886	1
232	M189T138	0.0152058	2.05503e-10	4.02886e-09	#N/A	0.0637417	#N/A	189.076	138.158	662	1
233	M266T23	0.015203	0.0138716	0.0420755	#N/A	0.0246929	#N/A	266.123	22.5919	2151	1
234	M456T83	0.0151405	0.37675	0.517484	#N/A	0.00887149	#N/A	456.208	82.8446	3155	1
235	M385T381	0.0151252	0.012263	0.0381316	#N/A	-0.0251334	#N/A	385.222	381.252	7424	1
236	M305T39	0.0151172	0.000330335	0.00191714	#N/A	0.0360237	#N/A	305.074	39.4786	7722	1
237	M721T322___10228	0.0150892	0.00297056	0.0121761	#N/A	0.0298108	#N/A	721.097	321.826	14946	1
238	M314T342	0.0149551	0.591719	0.706722	C 10:1 OH AC (hydroxydecanoylcarnitine)	0.00538325	msdatabase	314.234	342.243	7865	1
239	M340T70	0.0149344	7.11856e-09	1.09405e-07	#N/A	0.0580459	#N/A	340.196	70.0643	4841	1
240	M415T152___5036	0.0149226	0.308335	0.449474	#N/A	0.0102246	#N/A	415.24	152.148	6545	1
241	M404T166___4828	0.0146105	0.431383	0.568342	#N/A	-0.00789723	#N/A	403.887	166.255	5587	1
242	M266T346	0.0145536	4.37131e-07	4.87331e-06	#N/A	0.0506745	#N/A	266.173	345.858	1791	1
243	M147T128	0.0144845	0.0143589	0.0431948	#N/A	-0.0245683	#N/A	147.063	127.826	10628	1
244	M993T470	0.0143073	3.98734e-16	1.5118e-14	#N/A	0.0815541	#N/A	992.679	470.083	11766	1
245	M243T37___1918	0.0141074	1.80848e-09	3.06678e-08	#N/A	0.0603087	#N/A	242.563	36.9657	12626	1
246	M577T485	0.0140905	0.191094	0.31636	#N/A	-0.0131212	#N/A	577.372	485.419	1294	1
247	M468T431	0.0140433	3.21241e-39	4.45195e-37	#N/A	0.130936	#N/A	468.309	430.66	15072	1
248	M621T207	0.0140165	0.000129796	0.000838669	#N/A	0.0383957	#N/A	621.192	206.768	7161	1
249	M426T134	0.0140132	0.0640884	0.138628	#N/A	-0.0185825	#N/A	426.17	133.898	6478	1
250	M547T242___7521	0.0139687	4.08228e-13	1.1315e-11	#N/A	0.0726997	#N/A	546.965	241.911	5097	1
251	M425T427	0.0139068	0.0436575	0.103424	#N/A	0.0202461	#N/A	425.346	427.407	9729	1
252	M241T357	0.0138999	2.35015e-34	2.81947e-32	3-(3,4,5-Trimethoxyphenyl)propanoic acid	0.122219	HMDB	241.108	356.595	5076	1
253	M286T292	0.0138898	0.0137617	0.0418369	C8:1 AC (octenoylcarnitine)	-0.0247215	msdatabase	286.202	292.022	8785	1
254	M440T394	0.0138862	5.718e-34	6.66106e-32	#N/A	0.1215	#N/A	440.277	393.838	4356	1
255	M316T116	0.013847	1.57634e-11	3.62017e-10	#N/A	0.0675787	#N/A	316.131	115.71	3108	1
256	M305T103	0.0138223	5.37193e-06	4.83863e-05	#N/A	0.0456415	#N/A	305.113	102.675	3459	1
257	M335T201	0.0137898	7.9177e-06	6.86542e-05	#N/A	0.0448165	#N/A	335.092	200.89	4575	1
258	M549T311___7558	0.0137448	0.178246	0.300744	#N/A	0.0135109	#N/A	548.966	310.704	10228	1
259	M734T143	0.0136768	1.70036e-07	2.03385e-06	#N/A	0.0524514	#N/A	734.305	143.045	5418	1
260	M353T88	0.0136595	2.59832e-09	4.27518e-08	#N/A	0.0597182	#N/A	353.102	88.4448	9513	1
261	M574T279___7998	0.0135987	0.02535	0.0673376	#N/A	0.0224401	#N/A	574.059	279.427	6106	1
262	M284T79	0.0135449	1.93005e-05	0.000153601	#N/A	0.0428665	#N/A	284.128	79.3559	7927	1
263	M162T81	0.0135394	3.32053e-10	6.40058e-09	#N/A	-0.0629998	#N/A	162.058	81.2538	6827	1
264	M510T523	0.0135203	7.01222e-19	3.39544e-17	1-O-Octadecyl-sn-glyceryl-3-phosphorylcholine	0.0888986	orbitrap	510.393	523.011	12047	1
265	M346T102	0.0134891	1.15277e-06	1.19253e-05	#N/A	0.0487865	#N/A	346.161	102.392	7074	1
266	M509T522	0.0134623	0.132116	0.241627	#N/A	0.0151129	#N/A	509.38	521.514	5210	1
267	M289T318	0.0134412	0.000132541	0.000853655	#N/A	0.038344	#N/A	289.221	318.372	2542	1
268	M639T492	0.0134302	0.248905	0.383276	#N/A	0.0115723	#N/A	639.412	492.462	1877	1
269	M494T494	0.0133902	0.0174546	0.050161	#N/A	0.0238543	#N/A	494.36	494.01	4951	1
270	M394T246	0.0133889	0.0001494	0.000944829	#N/A	0.038047	#N/A	394.179	245.763	2150	1
271	M562T380	0.0133798	2.05666e-29	1.99174e-27	#N/A	-0.112661	#N/A	562.178	380.443	1411	1
272	M328T86	0.0133308	2.90369e-42	4.86248e-40	#N/A	0.136102	#N/A	328.103	86.1633	2444	1
273	M311T54	0.0132886	0.000916054	0.00462225	gamma-Glutamyltyrosine	0.0332645	NIST/mona	311.124	53.5897	3675	1
274	M791T391	0.0132129	0.0916953	0.18136	#N/A	0.0169263	#N/A	791.384	390.694	5525	1
275	M501T518	0.0131799	4.15932e-28	3.78917e-26	#N/A	-0.109995	#N/A	501.392	518.334	1255	1
276	M462T87	0.0131474	1.10627e-11	2.60767e-10	#N/A	0.0680914	#N/A	462.139	86.6244	1140	1
277	M311T30	0.0131004	0.518868	0.647216	#N/A	0.00647469	#N/A	311.116	30.3784	6222	1
278	M392T137	0.0130802	0.992685	0.994867	#N/A	-9.2014e-05	#N/A	391.895	136.756	8622	1
279	M246T266	0.0130108	0.956324	0.971799	#N/A	-0.000549695	#N/A	246.133	266.061	2384	1
280	M387T96	0.013008	0.00248058	0.0105299	#N/A	0.0303618	#N/A	387.097	95.948	5528	1
281	M557T486	0.0129745	0.232428	0.364392	#N/A	-0.011985	#N/A	557.446	485.539	708	1
282	M435T163___5400	0.0129726	6.59829e-05	0.00046483	#N/A	0.0400346	#N/A	434.987	162.636	2621	1
283	M300T409	0.0129711	6.04444e-22	3.73732e-20	#N/A	0.0964184	#N/A	300.29	409.1	7040	1
284	M249T80	0.012965	0.455811	0.590937	homopterocarpin	0.00748508	NIST	249.082	79.7959	13301	1
285	M811T479___11285	0.0129335	1.11967e-07	1.39968e-06	#N/A	0.0532198	#N/A	811.498	479.197	9190	1
286	M281T32	0.0128718	0.00112981	0.00550057	#N/A	0.0326719	#N/A	281.1	32.3117	3795	1
287	M562T78	0.0128492	9.52664e-05	0.00064675	#N/A	0.0391526	#N/A	562.236	78.3085	4777	1
288	M233T76	0.012769	0.00166897	0.00758347	#N/A	0.0315441	#N/A	233.112	75.5908	10904	1
289	M572T313___7967	0.0126998	0.0174152	0.0500834	#N/A	0.0238627	#N/A	572.144	312.651	8368	1
290	M369T125	0.012665	0.000172427	0.00106859	#N/A	0.0376887	#N/A	369.156	125.24	2443	1
291	M580T283___8108	0.0126598	7.87037e-09	1.20499e-07	#N/A	0.0578768	#N/A	580.135	282.513	12288	1
292	M985T384	0.0125921	0.086562	0.173599	#N/A	-0.0172002	#N/A	985.349	383.77	1611	1
293	M619T228___8763	0.0125838	0.0201781	0.0564341	#N/A	0.0233129	#N/A	619.02	228.392	6325	1
294	M288T50	0.0125457	0.292615	0.432533	#N/A	0.0105626	#N/A	288.203	49.56	7367	1
295	M192T139	0.0125175	0.693109	0.783574	N-ACETYLMETHIONINE	-0.00396096	inhouse	192.069	139.29	8058	1
296	M196T111	0.0124555	1.12965e-28	1.05583e-26	#N/A	0.111158	#N/A	196.062	110.614	4310	1
297	M178T73	0.0124293	0.155593	0.272532	#N/A	-0.0142522	#N/A	178.105	73.0766	15485	1
298	M456T170	0.0123376	0.00033587	0.00194365	#N/A	-0.0359802	#N/A	456.281	169.675	3930	1
299	M345T55	0.0123132	1.5805e-23	1.09518e-21	#N/A	0.100081	#N/A	345.094	54.5045	1771	1
300	M265T108	0.0122214	3.51818e-05	0.000265034	#N/A	0.0415054	#N/A	265.068	108.033	2545	1
301	M816T149	0.0122183	0.00269963	0.0112666	#N/A	0.0301042	#N/A	816.413	148.784	5714	1
302	M326T129	0.0121837	0.00211613	0.00925405	#N/A	0.0308405	#N/A	326.172	129.36	2483	1
303	M287T397	0.0121748	4.26794e-24	3.00927e-22	#N/A	-0.101365	#N/A	287.148	397.122	6735	1
304	M385T487	0.0121411	0.559804	0.681397	#N/A	-0.00585282	#N/A	385.295	486.929	1240	1
305	M691T22	0.0121121	0.227206	0.358868	#N/A	-0.0121201	#N/A	691.027	22.0061	5296	1
306	M408T514	0.0120976	0.0908486	0.179907	#N/A	0.0169706	#N/A	408.231	514.251	8694	1
307	M237T119	0.0120867	0.000119379	0.000782045	#N/A	-0.0386018	#N/A	237.123	119.124	3376	1
308	M286T397	0.0120299	4.19553e-28	3.78917e-26	Piperine	-0.109987	HMDB/NIST	286.145	397.118	10111	1
309	M983T383	0.0120218	0.389052	0.5286	#N/A	0.00864505	#N/A	983.335	383.061	1046	1
310	M457T22	0.0120017	0.129591	0.238037	#N/A	0.0152123	#N/A	457.168	21.7527	3564	1
311	M808T454___11243	0.0119889	0.000855587	0.00436371	#N/A	-0.0334554	#N/A	807.966	453.72	8008	1
312	M775T22	0.0119653	0.347277	0.489455	#N/A	0.00943336	#N/A	775.142	22.2572	3277	1
313	M163T50	0.0119592	0.000491497	0.00270432	#N/A	0.0349716	#N/A	163.089	49.9703	10718	1
314	M519T434	0.0119478	0.00632382	0.0227326	#N/A	-0.0274008	#N/A	519.328	433.795	10459	1
315	M320T182	0.0119461	0.0113233	0.0359323	#N/A	0.0254151	#N/A	320.15	181.704	1490	1
316	M519T80	0.0118666	0.00503241	0.0189198	#N/A	-0.0281476	#N/A	519.141	80.0358	7232	1
317	M413T86	0.0117162	0.00261243	0.0109768	#N/A	0.0302044	#N/A	413.203	85.8344	3635	1
318	M729T126	0.0116594	0.13074	0.239546	#N/A	0.0151669	#N/A	729.416	126.407	3937	1
319	M215T298	0.0116514	0.886489	0.924562	#N/A	-0.00143276	#N/A	215.128	297.785	5863	1
320	M355T89	0.011646	0.213856	0.34407	#N/A	0.0124758	#N/A	355.022	88.5948	5165	1
321	M302T126	0.0116292	0.0876142	0.174916	#N/A	-0.0171431	#N/A	302.196	125.611	6600	1
322	M399T542	0.0115575	0.000318205	0.00185343	#N/A	0.0361213	#N/A	399.394	541.712	2348	1
323	M417T181	0.0115386	0.00651037	0.0231961	#N/A	-0.0273045	#N/A	417.217	180.559	6144	1
324	M609T263	0.011522	0.0838132	0.169331	#N/A	0.0173524	#N/A	608.679	263.091	2605	1
325	M489T156	0.0115153	0.395923	0.535943	#N/A	0.00852047	#N/A	489.287	155.811	4502	1
326	M338T182	0.0114734	0.546024	0.670107	#N/A	0.00605955	#N/A	338.158	182.495	1868	1
327	M391T36	0.0113916	0.719086	0.803277	#N/A	0.00361008	#N/A	391.096	35.7164	6296	1
328	M365T443	0.0113618	0.0259925	0.0685908	#N/A	-0.0223427	#N/A	365.29	443.067	1347	1
329	M500T228___6598	0.0113605	0.29348	0.43347	#N/A	-0.0105437	#N/A	499.946	227.556	5660	1
330	M961T10___12437	0.0113168	0.0604038	0.132694	#N/A	0.0188461	#N/A	960.569	9.9719	3451	1
331	M375T131	0.0112967	0.519494	0.647494	#N/A	0.006465	#N/A	375.224	130.687	7597	1
332	M229T218	0.0112871	0.797971	0.860703	#N/A	-0.0025692	#N/A	229.107	217.806	5053	1
333	M288T154	0.0112855	0.616723	0.726439	#N/A	0.00502347	#N/A	288.203	153.864	6114	1
334	M496T441	0.011276	1.92208e-53	4.82802e-51	#N/A	0.153548	#N/A	496.33	441.257	7677	1
335	M241T259	0.0112133	0.883134	0.922579	#N/A	0.0014754	#N/A	241.068	258.689	3775	1
336	M247T153	0.0111756	4.08716e-11	8.73739e-10	Tryptophan betaine/lenticin	-0.0661801	NIST	247.145	152.951	11221	1
337	M419T223	0.0111654	1.49481e-05	0.000121612	#N/A	0.043434	#N/A	419.106	222.828	3642	1
338	M577T41	0.0111619	0.00265027	0.011101	#N/A	0.0301606	#N/A	577.15	40.9173	1895	1
339	M387T379	0.0110855	0.00228803	0.00987713	#N/A	0.030606	#N/A	387.253	378.906	3437	1
340	M318T232	0.0110829	0.575707	0.694512	#N/A	-0.0056173	#N/A	318.181	231.701	5563	1
341	M454T168	0.0110599	0.0175301	0.050306	#N/A	0.0238384	#N/A	454.031	168.042	2390	1
342	M280T123	0.0109793	0.0361684	0.0895354	#N/A	0.0210254	#N/A	280.129	122.632	12767	1
343	M249T102	0.0109323	4.62494e-07	5.12057e-06	#N/A	0.0505665	#N/A	249.127	101.973	9376	1
344	M809T454___11255	0.0108825	0.000263944	0.00156343	#N/A	-0.0366059	#N/A	808.967	453.726	7031	1
345	M474T225	0.0108648	1.85281e-10	3.67726e-09	#N/A	-0.0639008	#N/A	474.292	224.635	7562	1
346	M347T75	0.0107844	2.94038e-51	6.21968e-49	#N/A	0.150303	#N/A	347.074	74.9274	2185	1
347	M235T90	0.0107775	0.915636	0.944308	#N/A	0.00106324	#N/A	235.109	90.2329	3691	1
348	M468T145___6003	0.0107212	0.0580612	0.128531	#N/A	0.0190207	#N/A	467.982	145.151	1065	1
349	M158T370	0.0107015	0.773495	0.844634	#N/A	-0.00288869	#N/A	158.154	370.242	7689	1
350	M208T113	0.0106943	1.48752e-10	2.98172e-09	#N/A	0.0642368	#N/A	208.133	112.716	6777	1
351	M318T56	0.0106924	0.000923014	0.00465445	#N/A	0.0332432	#N/A	318.12	56.3093	8371	1
352	M189T236	0.0106667	8.7151e-09	1.32674e-07	#N/A	-0.0577046	#N/A	189.148	235.632	2831	1
353	M240T84	0.0106443	5.43951e-06	4.88523e-05	#N/A	0.0456151	#N/A	240.122	83.6475	8729	1
354	M118T34	0.0106211	5.33945e-12	1.28115e-10	N-ACETYLGLYCINE	0.0691345	inhouse	118.05	33.9598	1532	1
355	M260T104	0.0106176	0.655553	0.754973	#N/A	0.00447707	#N/A	260.161	104.173	11450	1
356	M318T177	0.0104843	1.24055e-20	6.92469e-19	#N/A	0.0932722	#N/A	318.191	176.554	6566	1
357	M345T88	0.0103838	5.96145e-09	9.26851e-08	#N/A	0.0583436	#N/A	345.195	88.4312	3600	1
358	M399T420	0.0103235	1.41855e-41	2.28047e-39	#N/A	0.13495	#N/A	399.33	419.622	3370	1
359	M264T70	0.0103158	0.0587052	0.1296	#N/A	0.0189721	#N/A	264.145	69.7869	7960	1
360	M417T165	0.010296	7.77573e-41	1.20195e-38	#N/A	0.133704	#N/A	417.073	164.679	7339	1
361	M231T126	0.0102911	0.350438	0.492537	#N/A	0.00937171	#N/A	231.17	125.93	3639	1
362	M498T488	0.0102297	0.353129	0.495022	#N/A	0.00931947	#N/A	498.4	488.071	1532	1
363	M130T35	0.0101994	8.12803e-05	0.000563217	Oxoproline	0.0395361	inhouse	130.051	34.594	36986	1
364	M370T37	0.0101741	0.238497	0.370657	#N/A	-0.0118307	#N/A	370.052	37.1075	2622	1
365	M198T159	0.010156	1.35835e-91	7.79886e-89	#N/A	0.201627	#N/A	198.131	158.544	10850	1
366	M193T86	0.0101523	1.56161e-15	5.48133e-14	#N/A	0.0798864	#N/A	193.096	86.0268	7780	1
367	M526T450	0.0101513	1.01047e-21	6.1069e-20	#N/A	0.0958906	#N/A	526.293	449.73	12507	1
368	M777T482	0.010042	0.0343807	0.0862522	#N/A	-0.0212316	#N/A	776.577	481.584	990	1
369	M575T279___8012	0.0100067	0.0756713	0.157454	#N/A	0.017828	#N/A	574.56	279.442	6255	1
370	M305T144	0.00999257	0.000974047	0.00486902	#N/A	-0.033092	#N/A	305.153	143.79	2890	1
371	M230T372	0.00999154	2.00078e-05	0.000158446	#N/A	0.042786	#N/A	230.035	372.489	8641	1
372	M206T71	0.00989055	2.79826e-11	6.19627e-10	#N/A	0.0667396	#N/A	206.068	70.6147	4116	1
373	M543T22	0.00988544	0.000646752	0.00342012	#N/A	0.0342281	#N/A	543.132	21.8799	3561	1
374	M470T59	0.00987605	0.0265612	0.069771	#N/A	0.0222583	#N/A	470.144	58.9191	9215	1
375	M231T114___1720	0.00987282	2.58195e-05	0.000199363	#N/A	0.0422118	#N/A	231.144	114.426	7763	1
376	M1002T9___12664	0.0098541	0.0278838	0.0726523	#N/A	0.0220677	#N/A	1001.89	9.40162	3226	1
377	M504T466	0.0098394	2.4054e-14	7.52318e-13	#N/A	0.0764384	#N/A	504.308	466.071	4773	1
378	M268T22	0.00983555	0.0144248	0.0433488	#N/A	0.0245518	#N/A	268.052	22.045	4616	1
379	M473T487	0.00982608	0.175893	0.298781	#N/A	-0.0135845	#N/A	473.35	486.708	1197	1
380	M199T210	0.00980383	1.00383e-51	2.30537e-49	#N/A	0.151003	#N/A	199.143	209.716	2312	1
381	M540T433	0.00979053	0.368462	0.509146	#N/A	-0.00902662	#N/A	540.306	433.017	2375	1
382	M280T164	0.00978613	0.286034	0.425294	#N/A	-0.0107078	#N/A	280.181	164.213	3543	1
383	M546T283___7496	0.00976325	0.625487	0.732682	#N/A	0.00489889	#N/A	546.054	282.617	5995	1
384	M264T120	0.00975832	0.0133107	0.0408052	#N/A	0.0248411	#N/A	264.029	119.666	4409	1
385	M522T453	0.00971024	9.59078e-11	1.9666e-09	#N/A	-0.0649033	#N/A	522.346	453.182	15882	1
386	M497T470___6533	0.00969438	9.03391e-09	1.36751e-07	#N/A	0.0576438	#N/A	496.948	470.255	8321	1
387	M153T410	0.00965902	0.00096782	0.00484996	#N/A	-0.03311	#N/A	153.128	410.215	2660	1
388	M671T307___9520	0.00965314	0.00189199	0.00843473	#N/A	0.0311741	#N/A	670.785	307.383	12715	1
389	M913T281___12090	0.00964447	0.233219	0.365208	#N/A	0.0119647	#N/A	912.778	281.284	10269	1
390	M274T360	0.00964441	0.00293797	0.0120671	#N/A	0.0298448	#N/A	274.201	360.084	1303	1
391	M428T61	0.00963949	0.0237821	0.0640446	#N/A	0.0226869	#N/A	428.079	61.0778	1192	1
392	M201T364	0.00962687	0.522929	0.650263	#N/A	-0.00641192	#N/A	201.149	363.998	5350	1
393	M319T286	0.00958416	0.000590791	0.00316374	#N/A	-0.0344748	#N/A	319.129	285.502	4985	1
394	M243T22___1929	0.00955557	0.360477	0.501995	#N/A	0.00917817	#N/A	243.098	21.8577	3871	1
395	M193T73	0.0095547	0.503926	0.635802	#N/A	0.00670787	#N/A	193.068	73.4628	5790	1
396	M757T341	0.00951415	0.00152536	0.00706678	#N/A	0.0318072	#N/A	757.15	340.58	2559	1
397	M239T260	0.00949723	6.23622e-10	1.1497e-08	#N/A	0.0620122	#N/A	239.092	259.786	10011	1
398	M649T484	0.00945848	0.453172	0.588085	#N/A	-0.00752899	#N/A	649.453	484.06	969	1
399	M285T91	0.00945829	7.39875e-06	6.47129e-05	#N/A	-0.0449617	#N/A	284.639	91.3859	2421	1
400	M765T280___10782	0.00943865	0.27238	0.409998	#N/A	-0.0110162	#N/A	765.079	279.733	9250	1
401	M986T384	0.00943735	0.00161232	0.00737894	#N/A	-0.0316453	#N/A	986.358	384.133	1363	1
402	M298T147___2887	0.0094239	6.8038e-06	5.99003e-05	#N/A	0.0451406	#N/A	298.121	146.765	1875	1
403	M617T288	0.0094098	0.002228	0.00965948	#N/A	0.030686	#N/A	617.432	288.038	12043	1
404	M588T396	0.00934657	0.000492278	0.00270652	#N/A	-0.0349673	#N/A	588.213	395.727	1095	1
405	M451T177___5696	0.00931737	0.824797	0.87974	#N/A	-0.00222197	#N/A	450.914	176.92	5603	1
406	M311T525	0.00930431	9.38319e-06	8.04074e-05	#N/A	0.044451	#N/A	311.305	525.4	10371	1
407	M268T37	0.00929622	2.4816e-06	2.42665e-05	#N/A	0.047244	#N/A	268.085	37.4609	1756	1
408	M428T459	0.0092529	4.21318e-12	1.02752e-10	Stearoyl-L-Carnitine	0.0694704	MONA	428.374	458.918	11899	1
409	M233T30	0.00924907	0.904453	0.936884	#N/A	-0.00120482	#N/A	232.989	30.0992	5539	1
410	M433T166	0.00924022	0.0161735	0.0473949	#N/A	-0.0241351	#N/A	433.237	165.917	1963	1
411	M439T45	0.00922914	0.631096	0.736035	#N/A	-0.00481956	#N/A	438.976	44.8664	2648	1
412	M237T98	0.00922045	0.000295035	0.00172975	#N/A	0.036318	#N/A	237.087	97.6729	5062	1
413	M291T472	0.00914971	0.000341439	0.00197161	#N/A	-0.0359372	#N/A	291.23	472.033	4606	1
414	M538T388	0.00914893	0.0194502	0.0547795	#N/A	0.023451	#N/A	538.35	387.579	3906	1
415	M302T154	0.00907101	0.00319227	0.0129201	#N/A	0.0295884	#N/A	302.164	153.94	3113	1
416	M374T59	0.00904488	0.00685812	0.0241039	#N/A	0.0271315	#N/A	374.16	58.5391	10640	1
417	M718T191___10182	0.00903293	0.0975867	0.190713	#N/A	0.0166267	#N/A	717.817	191.359	4804	1
418	M331T149	0.00898703	0.0438601	0.103782	#N/A	-0.0202267	#N/A	331.001	148.559	6362	1
419	M315T378	0.00897447	0.0273146	0.0714464	#N/A	0.0221488	#N/A	315.157	378.132	8269	1
420	M372T109___4263	0.00893639	0.000745071	0.00387881	#N/A	0.0338393	#N/A	372.144	108.611	6932	1
421	M209T72___1390	0.00893511	7.16902e-20	3.74186e-18	#N/A	0.0913962	#N/A	209.102	71.5215	2374	1
422	M541T253	0.00893135	0.169221	0.290641	#N/A	0.0137973	#N/A	541.286	252.825	6132	1
423	M215T29	0.00892695	0.159163	0.277517	#N/A	-0.0141302	#N/A	215.019	28.6889	16071	1
424	M157T74	0.00892159	0.10054	0.195298	#N/A	0.016482	#N/A	157.14	73.6944	14190	1
425	M586T216	0.00889707	0.00416562	0.0161521	#N/A	0.0287533	#N/A	586.285	215.903	1935	1
426	M609T374	0.00888703	6.28755e-08	8.17789e-07	#N/A	-0.0542642	#N/A	609.187	374.234	3097	1
427	M415T417	0.00886096	0.0168213	0.048865	#N/A	-0.0239908	#N/A	415.182	416.882	7469	1
428	M570T451	0.00879558	0.328564	0.470078	#N/A	0.00980597	#N/A	570.347	450.909	4298	1
429	M465T158	0.00879483	4.94834e-08	6.58522e-07	#N/A	0.0546921	#N/A	465.281	157.7	1479	1
430	M280T112	0.00878376	0.146474	0.260419	#N/A	0.0145739	#N/A	280.135	112.084	4956	1
431	M862T9___11744	0.00878211	0.0358514	0.0890304	#N/A	0.0210613	#N/A	862.228	9.18283	2485	1
432	M517T79	0.00878004	0.848845	0.897647	NCGC00384936-01!2-(3,4-dihydroxyphenyl)ethyl 4-[2-[2-(3,4-dihydroxyphenyl)ethoxy]-2-oxoethyl]-5-hydroxy-4a,5,7,7a-tetrahydro-4H-furo[3,4-b]pyran-3-carboxylate	0.00191296	NIST	517.164	79.0284	6645	1
433	M162T138	0.00876212	0.956465	0.971819	#N/A	-0.000547925	#N/A	162.058	138.418	2176	1
434	M206T245	0.00873503	8.74448e-22	5.32486e-20	Indolelactic acid	0.0960394	hmdb	206.081	245.152	7288	1
435	M194T161	0.00871886	0.0788899	0.162761	#N/A	0.0176352	#N/A	194.117	161.353	5279	1
436	M507T488	0.00868842	0.794935	0.858534	#N/A	-0.00260868	#N/A	507.364	488.126	2798	1
437	M466T239	0.00868681	0.0370001	0.091201	#N/A	0.0209324	#N/A	466.208	238.56	8440	1
438	M279T262	0.00866884	0.847853	0.89707	#N/A	-0.00192567	#N/A	279.12	261.85	8477	1
439	M375T57	0.00865837	0.15562	0.272532	#N/A	0.0142513	#N/A	375.111	56.9853	5268	1
440	M757T322___10661	0.00865341	0.0246503	0.0658488	#N/A	0.0225486	#N/A	757.301	321.519	28392	1
441	M276T108	0.00860263	0.0372988	0.0917361	#N/A	0.0208995	#N/A	276.11	108.21	2841	1
442	M326T528	0.0085992	4.06752e-11	8.7186e-10	#N/A	0.0661873	#N/A	326.305	528.01	4384	1
443	M473T142___6088	0.00858489	0.480288	0.613468	#N/A	0.00708439	#N/A	473.239	142.038	5115	1
444	M297T197	0.00858174	0.439689	0.5757	#N/A	-0.00775562	#N/A	297.127	196.577	9457	1
445	M330T27	0.00857229	0.106763	0.204617	#N/A	-0.0161877	#N/A	330.073	26.936	10433	1
446	M388T120	0.00855861	0.652526	0.752727	#N/A	-0.00451918	#N/A	388.219	120.391	4199	1
447	M534T400	0.00850929	2.61004e-24	1.89005e-22	1-O-hexadecyl-2-C-methy-3-phosphatidylcholine	-0.101843	massbank/NIST	534.319	400	3016	1
448	M206T38	0.00850784	2.67397e-09	4.38641e-08	#N/A	0.0596712	#N/A	206.128	38.2416	11469	1
449	M627T269___8872	0.00847812	7.29171e-06	6.39158e-05	#N/A	0.0449928	#N/A	626.59	269.162	3044	1
450	M411T203___4965	0.00845605	0.19478	0.320829	#N/A	0.013013	#N/A	411.031	202.635	15776	1
451	M359T58	0.00842629	0.525572	0.65275	#N/A	-0.00637119	#N/A	359.154	57.7117	826	1
452	M551T494	0.00837817	0.436556	0.572998	#N/A	0.00780885	#N/A	551.358	494.127	2182	1
453	M194T57	0.008364	5.90083e-13	1.58632e-11	#N/A	-0.0721994	#N/A	194.077	56.5549	3579	1
454	M408T32	0.00835378	0.278962	0.417482	#N/A	0.0108662	#N/A	408.047	31.6807	3852	1
455	M514T374	0.00830924	7.19444e-05	0.000503736	#N/A	0.0398285	#N/A	514.34	373.651	2306	1
456	M290T133	0.00827819	6.06997e-07	6.63815e-06	#N/A	0.0500428	#N/A	290.16	132.899	3181	1
457	M409T149___4933	0.00826626	0.00247009	0.0105106	#N/A	0.0303747	#N/A	409.209	148.755	3093	1
458	M105T94	0.0082524	0.00229776	0.00990846	#N/A	-0.0305933	#N/A	105.046	94.2046	15154	1
459	M134T153	0.00823921	0.715675	0.80142	#N/A	-0.0036559	#N/A	134.045	153.35	7221	1
460	M258T22	0.00823789	6.25764e-08	8.15218e-07	#N/A	0.0542727	#N/A	258.109	21.9183	7340	1
461	M551T289	0.00822535	0.128743	0.236804	#N/A	-0.015246	#N/A	550.791	288.752	13657	1
462	M153T164	0.008224	0.00531496	0.0197969	#N/A	-0.0279705	#N/A	153.127	163.805	6423	1
463	M583T382	0.00821702	6.67266e-10	1.22175e-08	#N/A	-0.0619053	#N/A	583.255	382.077	8599	1
464	M217T89___1508	0.00818232	0.399106	0.53889	#N/A	0.0084632	#N/A	217.154	88.5576	12759	1
465	M218T427	0.0081795	0.42576	0.563613	#N/A	-0.00799398	#N/A	218.162	427.5	2024	1
466	M735T229___10410	0.00813407	0.44798	0.583514	#N/A	0.0076158	#N/A	735.352	228.534	3206	1
467	M365T173	0.00812067	0.330827	0.471738	#N/A	0.0097602	#N/A	364.729	172.601	2510	1
468	M221T464	0.00812038	0.586881	0.703452	#N/A	0.00545366	#N/A	221.123	464.052	7620	1
469	M140T31	0.00811718	0.283433	0.421979	#N/A	-0.0107657	#N/A	140.008	31.0178	13694	1
470	M217T178	0.00810292	0.031252	0.0796965	#N/A	0.0216156	#N/A	217.154	178.027	7093	1
471	M379T77	0.00808389	0.527591	0.654744	#N/A	-0.00634016	#N/A	379.109	76.6365	6244	1
472	M465T80	0.00807006	0.489454	0.622111	#N/A	-0.00693723	#N/A	465.132	80.1924	3044	1
473	M578T465	0.00806968	0.508969	0.63953	#N/A	-0.00662877	#N/A	578.256	465.299	6566	1
474	M161T32	0.0080612	6.96132e-10	1.26882e-08	#N/A	0.0618383	#N/A	161.136	31.6615	4316	1
475	M368T24	0.00804067	0.0592151	0.130546	#N/A	-0.018934	#N/A	367.994	23.7959	6081	1
476	M180T111	0.00803855	6.09805e-15	2.02546e-13	#N/A	0.0781874	#N/A	180.088	111.386	7928	1
477	M592T487	0.00803069	0.42415	0.562153	#N/A	-0.00802182	#N/A	592.411	486.816	2932	1
478	M221T372	0.00801952	0.557333	0.6795	#N/A	-0.0058897	#N/A	221.046	372.004	10302	1
479	M203T82	0.00801097	1.23961e-05	0.000102934	#N/A	0.0438454	#N/A	203.089	82.2042	14360	1
480	M299T144	0.00800259	0.731017	0.812151	#N/A	0.00345042	#N/A	299.081	143.791	7761	1
481	M141T146	0.00798982	0.859746	0.905309	#N/A	0.0017735	#N/A	141.144	145.574	10262	1
482	M447T406	0.00797996	1.88453e-05	0.000150425	#N/A	0.0429198	#N/A	447.31	405.704	1547	1
483	M288T171	0.00795514	7.6501e-92	4.73012e-89	#N/A	0.201902	#N/A	288.107	171.494	9475	1
484	M600T479	0.00794714	0.580792	0.698549	#N/A	-0.00554265	#N/A	600.335	479.288	3680	1
485	M187T343	0.00792225	0.222405	0.353264	#N/A	-0.0122462	#N/A	187.127	343.43	565	1
486	M176T73	0.00787511	0.000625998	0.0033235	#N/A	0.0343172	#N/A	176.039	73.1464	14786	1
487	M469T431	0.00785527	5.7126e-39	7.78269e-37	#N/A	0.130503	#N/A	469.312	430.787	12713	1
488	M410T172	0.00784866	1.27874e-52	3.02309e-50	#N/A	0.152334	#N/A	410.078	172.144	8458	1
489	M339T191	0.00780836	0.00669332	0.0236592	#N/A	0.0272125	#N/A	339.155	191.352	1354	1
490	M696T283___9870	0.00779363	4.63152e-09	7.37191e-08	#N/A	0.0587647	#N/A	695.751	283.089	20492	1
491	M422T22	0.00778173	0.00510197	0.0191366	#N/A	-0.0281032	#N/A	422.106	21.598	2186	1
492	M543T80	0.00777177	0.135586	0.246347	#N/A	0.0149786	#N/A	543.233	79.9259	1888	1
493	M330T42	0.00776487	0.055774	0.125017	#N/A	-0.0191969	#N/A	330.075	41.7784	6373	1
494	M418T156___5089	0.00775276	0.223778	0.354874	#N/A	0.0122099	#N/A	417.891	156.122	6050	1
495	M531T220	0.00773637	1.74683e-08	2.52992e-07	#N/A	-0.0565167	#N/A	531.257	220.024	3896	1
496	M593T311	0.00767485	0.227738	0.359496	#N/A	-0.0121062	#N/A	593.335	310.887	2951	1
497	M718T191___10192	0.00765646	0.10904	0.207792	#N/A	0.0160834	#N/A	718.319	191.3	4534	1
498	M331T179	0.00764487	0.723338	0.806518	#N/A	-0.00355308	#N/A	331.165	179.431	3073	1
499	M401T252___4765	0.00762884	0.892515	0.928798	#N/A	0.00135622	#N/A	400.747	252.291	3824	1
500	M287T172	0.00761393	1.36484e-120	3.65687e-117	#N/A	0.231185	#N/A	287.101	172.491	12073	1
501	M439T210___5486	0.00760523	0.0212823	0.0589074	#N/A	0.0231114	#N/A	439.086	209.784	5478	1
502	M277T78	0.00759978	0.0059129	0.0215222	#N/A	0.0276222	#N/A	277.147	77.6459	7868	1
503	M505T304___6686	0.00757698	0.0234733	0.0634853	#N/A	0.0227372	#N/A	504.534	303.715	5496	1
504	M619T228___8768	0.0075584	0.00280983	0.011618	#N/A	0.0299818	#N/A	619.354	228.377	6501	1
505	M494T47	0.00753762	0.506412	0.637516	#N/A	0.00666882	#N/A	494.014	47.3789	3253	1
506	M131T269	0.00753546	1.26799e-31	1.29014e-29	#N/A	0.117033	#N/A	131.049	269.469	3510	1
507	M558T454	0.00752899	0.000454482	0.00251766	#N/A	-0.0351811	#N/A	558.296	453.744	9948	1
508	M271T81	0.00751829	0.701094	0.789823	#N/A	0.00385262	#N/A	271.091	81.079	25358	1
509	M146T223	0.00750203	0.368103	0.508778	#N/A	-0.00903341	#N/A	146.118	223.183	9180	1
510	M429T487	0.0074638	0.437808	0.574088	#N/A	-0.00778755	#N/A	429.321	486.947	1097	1
511	M295T217	0.00743987	0.00779804	0.0266482	#N/A	-0.0267005	#N/A	295.116	217.139	2575	1
512	M248T153	0.00741879	1.54822e-10	3.09567e-09	#N/A	-0.0641758	#N/A	248.147	152.631	8661	1
513	M273T255	0.00741671	0.510012	0.640343	#N/A	-0.00661247	#N/A	273.167	254.9	8434	1
514	M523T479___7060	0.00741191	0.000879879	0.00447341	#N/A	0.0333772	#N/A	522.979	478.864	4436	1
515	M189T86	0.0074117	8.83202e-07	9.32875e-06	#N/A	0.0493119	#N/A	189.074	86.2	17638	1
516	M593T385	0.00741024	1.34734e-27	1.1645e-25	#N/A	-0.108935	#N/A	593.231	384.572	516	1
517	M542T453	0.00739954	3.81067e-08	5.20037e-07	#N/A	-0.0551553	#N/A	542.322	453.361	15056	1
518	M594T492	0.00737502	1.5327e-16	6.09894e-15	2-(5-Oxovaleryl)phosphatidylcholine	0.0827024	orbitrap	594.377	491.996	5109	1
519	M330T364	0.00736969	9.56715e-10	1.69759e-08	#N/A	0.0613329	#N/A	330.264	363.787	1873	1
520	M451T22	0.00736271	0.0881552	0.175698	#N/A	0.0171139	#N/A	451.008	22.3158	2246	1
521	M196T133	0.00735334	6.35406e-05	0.000448804	#N/A	0.0401242	#N/A	196.169	132.558	2136	1
522	M473T22	0.00728465	1.03817e-18	4.90873e-17	#N/A	-0.0884617	#N/A	473.12	22.2592	9782	1
523	M156T91	0.0072832	0.942084	0.963296	#N/A	0.000729196	#N/A	156.077	91.387	2016	1
524	M698T273	0.00727785	0.690997	0.781845	#N/A	0.0039897	#N/A	698.108	273.474	8007	1
525	M542T80	0.00727257	0.00533962	0.0198611	#N/A	0.0279555	#N/A	542.23	79.6994	4226	1
526	M134T168	0.00727228	7.49843e-06	6.54423e-05	#N/A	0.0449331	#N/A	134.06	167.668	3393	1
527	M178T198	0.00725714	0.127903	0.235476	#N/A	0.0152796	#N/A	178.159	197.606	6499	1
528	M549T312	0.00724793	0.0825543	0.167934	#N/A	0.0174234	#N/A	549.134	311.666	14374	1
529	M550T379	0.00724496	3.82996e-20	2.03875e-18	#N/A	-0.092071	#N/A	550.314	379.105	3101	1
530	M490T287___6409	0.00721156	0.233747	0.365438	#N/A	0.0119512	#N/A	490.25	287.313	6228	1
531	M270T56	0.00720782	0.201687	0.329438	#N/A	0.0128142	#N/A	270.163	56.0339	5250	1
532	M521T454___7008	0.00720391	1.03632e-08	1.55119e-07	#N/A	-0.0574109	#N/A	520.65	454.07	4765	1
533	M310T99	0.00716305	0.00053968	0.00292709	#N/A	0.0347199	#N/A	310.129	98.5159	6926	1
534	M611T304___8621	0.00713888	0.21537	0.345463	#N/A	0.0124346	#N/A	611.422	303.854	16888	1
535	M547T242___7531	0.00711177	5.32726e-08	7.05446e-07	#N/A	0.0545606	#N/A	547.298	241.911	1846	1
536	M416T391___5050	0.00710818	0.00355269	0.0141649	#N/A	0.0292552	#N/A	416.139	390.669	5720	1
537	M630T486	0.00709155	0.69911	0.788031	#N/A	-0.00387949	#N/A	630.479	486.015	2714	1
538	M126T80	0.00708932	0.271069	0.40856	#N/A	-0.0110464	#N/A	125.988	80.2951	3659	1
539	M379T50	0.00708688	0.0038034	0.0149861	#N/A	0.0290411	#N/A	379.104	50.2243	1044	1
540	M181T67	0.00708031	0.14842	0.263007	#N/A	0.014504	#N/A	181.035	67.2295	2585	1
541	M587T216	0.0070366	0.025493	0.067628	#N/A	0.0224182	#N/A	586.786	215.762	1362	1
542	M661T492	0.00701316	0.465967	0.600232	#N/A	0.0073174	#N/A	661.456	491.616	1202	1
543	M473T128___6078	0.00699475	0.00010564	0.000709979	#N/A	0.0389011	#N/A	472.754	128.047	4498	1
544	M291T134	0.00698074	4.22257e-05	0.00031282	#N/A	0.0410835	#N/A	291.163	133.832	2863	1
545	M418T109	0.00696638	1.98379e-09	3.31511e-08	#N/A	0.0601584	#N/A	418.078	108.54	3421	1
546	M420T94	0.00695743	0.0373047	0.0917361	#N/A	0.0208988	#N/A	420.119	93.6113	5391	1
547	M220T109	0.00695376	0.634115	0.738314	PANTOTHENATE	0.00477699	inhouse	220.118	108.654	11108	1
548	M295T201	0.00689343	0.0820878	0.167361	#N/A	-0.0174499	#N/A	295.116	200.666	9034	1
549	M244T52	0.00686625	0.636257	0.740442	#N/A	-0.00474683	#N/A	244.079	51.6713	3945	1
550	M267T451	0.00684381	0.211881	0.341889	#N/A	-0.0125297	#N/A	267.172	451.372	3260	1
551	M320T74	0.00684207	0.76359	0.83666	#N/A	0.00301881	#N/A	320.091	73.7508	7151	1
552	M480T118	0.00683832	0.0241885	0.0648957	#N/A	0.0226216	#N/A	480.256	117.53	2985	1
553	M492T82	0.00683692	0.000227039	0.00137007	#N/A	0.0369922	#N/A	492.122	82.3932	3489	1
554	M349T428	0.00681521	0.252535	0.386863	#N/A	0.0114841	#N/A	349.134	427.927	4880	1
555	M289T454	0.0068124	0.754954	0.829951	#N/A	-0.00313267	#N/A	288.633	453.573	5920	1
556	M431T235___5336	0.00681176	0.91451	0.943624	#N/A	0.00107748	#N/A	431.227	234.766	5185	1
557	M471T268___6052	0.00680871	0.0716211	0.150941	#N/A	-0.0180803	#N/A	470.76	268.084	6044	1
558	M228T106	0.00679672	1.04096e-06	1.08384e-05	#N/A	0.0489884	#N/A	228.133	105.729	6639	1
559	M795T391	0.00678857	0.00830253	0.028052	#N/A	0.026488	#N/A	795.336	390.656	6204	1
560	M323T191	0.00677522	0.00319342	0.0129201	#N/A	0.0295873	#N/A	323.107	190.764	3833	1
561	M442T222	0.00676961	3.14186e-47	6.31356e-45	#N/A	0.144121	#N/A	442.038	221.667	3914	1
562	M527T22	0.00676545	0.00173813	0.0078401	#N/A	0.0314247	#N/A	527.158	22.133	7720	1
563	M482T450	0.00676503	4.39232e-09	7.01898e-08	1-pentadecanoyl-2-hydroxy-sn-glycero-3-phosphocholine	0.0588528	MONA	482.324	450.01	14685	1
564	M559T78	0.00675569	0.0834141	0.1691	#N/A	0.0173748	#N/A	559.151	78.3748	6961	1
565	M368T93	0.00673781	1.5071e-20	8.24087e-19	#N/A	0.0930659	#N/A	368.153	92.7435	9016	1
566	M546T467	0.00673108	7.91162e-05	0.000549975	#N/A	0.0396009	#N/A	546.356	466.843	15039	1
567	M221T101	0.00672528	0.0300944	0.0772347	1H-Indole-3-acetamide [M+HCOO+2H]+	-0.021766	HMDB/mona	221.099	101.44	25121	1
568	M422T92	0.00672231	0.419876	0.558583	#N/A	-0.00809605	#N/A	422.123	91.8525	5376	1
569	M373T239	0.00671684	0.000407599	0.00230133	#N/A	-0.0354706	#N/A	373.244	239.05	3793	1
570	M135T164	0.00669024	4.42401e-06	4.04552e-05	#N/A	-0.0460492	#N/A	135.117	164.368	2662	1
571	M398T192	0.00668282	0.657274	0.756143	#N/A	0.00445317	#N/A	397.887	191.8	4194	1
572	M694T483	0.00668132	0.405488	0.545041	#N/A	0.0083492	#N/A	694.481	483.123	1103	1
573	M913T281___12094	0.00666842	0.0518843	0.118277	#N/A	0.0195109	#N/A	913.285	281.318	4295	1
574	M532T83	0.00665469	7.21211e-05	0.000504534	#N/A	-0.0398227	#N/A	532.108	83.091	1638	1
575	M509T243	0.00664861	0.162588	0.282142	#N/A	-0.0140151	#N/A	509.142	243.05	4006	1
576	M284T24	0.00663769	0.32661	0.468133	#N/A	0.00984567	#N/A	284.17	23.7168	8366	1
577	M327T70	0.00663409	0.00256992	0.0108265	#N/A	0.0302543	#N/A	327.126	70.0791	1341	1
578	M264T84	0.0066335	0.850282	0.898388	#N/A	0.00189456	#N/A	264.169	84.0019	7063	1
579	M209T399	0.00663088	0.259729	0.395249	#N/A	-0.0113116	#N/A	209.118	399.313	9326	1
580	M549T255___7562	0.00661762	0.791147	0.856232	#N/A	-0.002658	#N/A	549.111	254.514	1380	1
581	M372T93	0.00661735	0.620205	0.728927	#N/A	0.00497387	#N/A	372.129	92.7601	2396	1
582	M449T544	0.00660173	0.110545	0.21021	#N/A	-0.0160154	#N/A	449.367	544.024	900	1
583	M531T488	0.00656481	0.0369	0.091041	#N/A	0.0209435	#N/A	531.36	488.021	4963	1
584	M396T163	0.00655274	0.00895241	0.0297969	#N/A	0.0262307	#N/A	396.232	163.429	9171	1
585	M541T403	0.00654259	0.124022	0.229804	#N/A	-0.015437	#N/A	541.369	402.835	3272	1
586	M677T344	0.00654185	1.03432e-16	4.19894e-15	#N/A	-0.0831701	#N/A	676.664	343.98	6452	1
587	M485T495	0.00650235	0.00286416	0.0118062	#N/A	-0.029923	#N/A	485.356	494.937	1993	1
588	M329T265	0.0064988	0.242114	0.374756	#N/A	-0.01174	#N/A	329.158	265.218	2090	1
589	M162T427	0.00648835	0.287877	0.427244	#N/A	-0.0106669	#N/A	162.1	427.481	6410	1
590	M543T134	0.00648064	0.557346	0.6795	#N/A	-0.00588952	#N/A	543.183	133.782	4092	1
591	M437T400	0.00647996	0.903665	0.936401	#N/A	0.0012148	#N/A	437.298	400.075	3463	1
592	M251T266	0.0064743	0.0227784	0.0622764	#N/A	-0.0228525	#N/A	251.089	266.288	3040	1
593	M201T22	0.00647146	3.80882e-12	9.36249e-11	#N/A	0.069613	#N/A	201.052	21.6535	4649	1
594	M190T52	0.00645789	0.467106	0.601063	#N/A	0.00729874	#N/A	190.082	51.5979	7043	1
595	M179T88	0.00641099	0.438911	0.57515	#N/A	0.00776882	#N/A	179.127	88.1812	3746	1
596	M499T227	0.00640893	0.907406	0.939405	#N/A	-0.00116741	#N/A	499.278	227.445	5664	1
597	M354T541	0.00640238	0.00870907	0.029156	#N/A	0.0263251	#N/A	354.337	541.362	3981	1
598	M761T332___10724	0.00639594	0.0373369	0.09175	#N/A	0.0208953	#N/A	760.752	332.232	12325	1
599	M474T142	0.00636853	0.628342	0.73442	#N/A	0.00485848	#N/A	473.74	142.095	3863	1
600	M476T248	0.00636401	0.817507	0.874983	#N/A	0.00231605	#N/A	476.273	248.497	3432	1
601	M245T90	0.00634928	0.285251	0.424445	#N/A	-0.0107251	#N/A	245.099	89.7846	14814	1
602	M476T249___6137	0.00634737	0.240066	0.372304	#N/A	0.0117912	#N/A	475.605	249.492	5463	1
603	M382T102	0.0063466	2.66779e-07	3.08314e-06	#N/A	0.0516109	#N/A	382.179	101.53	3739	1
604	M741T344___10492	0.00634308	7.71861e-17	3.18165e-15	#N/A	-0.0835166	#N/A	741.057	343.942	9858	1
605	M415T141	0.00634143	0.105796	0.203393	#N/A	0.0162325	#N/A	415.02	140.815	1932	1
606	M545T555	0.00634001	0.0538548	0.121665	#N/A	0.0193495	#N/A	545.404	555.343	2665	1
607	M306T162	0.00632234	3.61945e-10	6.94348e-09	#N/A	0.0628656	#N/A	306.145	161.66	8652	1
608	M363T514	0.00631882	0.000986228	0.00492073	Thyrotropin releasing hormone	0.033057	inhouse	363.172	514.305	7603	1
609	M657T26	0.00631859	0.648607	0.749225	#N/A	0.0045738	#N/A	657.124	25.9075	2578	1
610	M460T88	0.00630838	0.405835	0.54532	#N/A	0.00834302	#N/A	460.185	87.7771	4496	1
611	M189T373	0.00629046	0.719074	0.803277	#N/A	0.00361025	#N/A	189.125	373.059	9299	1
612	M451T80	0.00627443	0.630382	0.735736	#N/A	0.00482964	#N/A	451.214	79.9484	4365	1
613	M440T184___5506	0.00625685	8.30156e-10	1.48615e-08	#N/A	0.0615589	#N/A	440.249	184.344	2191	1
614	M341T73	0.00625218	1.5048e-11	3.46579e-10	#N/A	0.0676461	#N/A	341.206	72.9294	6780	1
615	M247T92	0.00625035	2.10345e-08	2.99778e-07	#N/A	0.0561953	#N/A	247.129	92.3367	7529	1
616	M352T160	0.00624008	0.000245873	0.00147048	#N/A	0.0367882	#N/A	352.223	159.661	6503	1
617	M286T83	0.00623751	2.51033e-62	7.20644e-60	#N/A	0.166065	#N/A	286.128	82.7714	6625	1
618	M506T216	0.00622796	0.265756	0.401909	#N/A	0.0111697	#N/A	506.47	215.881	7021	1
619	M224T124	0.00622256	0.0009137	0.00461412	#N/A	0.0332717	#N/A	224.128	124.041	4798	1
620	M313T239	0.00620955	0.00151147	0.0070105	#N/A	0.0318339	#N/A	313.155	239.369	10892	1
621	M286T227	0.00620598	1.16772e-14	3.78474e-13	#N/A	-0.0773643	#N/A	286.009	227.17	2035	1
622	M475T36	0.00618642	0.996015	0.996635	#N/A	5.01323e-05	#N/A	475.111	36.1788	1671	1
623	M382T437	0.00615526	3.49249e-16	1.33679e-14	#N/A	0.0817142	#N/A	382.272	437.234	6104	1
624	M275T44	0.00615341	0.0387226	0.0943474	#N/A	0.0207454	#N/A	275.089	44.1605	1848	1
625	M306T47	0.00614419	1.94275e-08	2.77862e-07	#N/A	0.056333	#N/A	306.074	47.4312	1425	1
626	M242T75	0.0061257	0.00797047	0.0271239	#N/A	-0.0266265	#N/A	242.158	75.4658	11979	1
627	M419T245	0.00611399	0.779878	0.849066	#N/A	-0.00280511	#N/A	418.728	244.837	3239	1
628	M506T214	0.00611139	0.174141	0.29662	#N/A	-0.0136397	#N/A	505.94	213.798	3318	1
629	M611T379	0.00610679	3.35857e-17	1.42085e-15	#N/A	-0.0844939	#N/A	611.2	378.505	2167	1
630	M364T323	0.00610172	0.111842	0.211925	#N/A	-0.0159574	#N/A	364.222	322.839	5401	1
631	M350T45	0.00608676	0.850193	0.898388	#N/A	-0.0018957	#N/A	350.057	44.8045	7083	1
632	M560T370	0.00608489	3.40165e-06	3.21622e-05	#N/A	-0.0465958	#N/A	560.162	370.371	1489	1
633	M809T310	0.00605759	0.35101	0.493168	#N/A	-0.00936059	#N/A	808.605	309.597	4875	1
634	M141T92	0.00604664	0.675485	0.77004	#N/A	0.00420177	#N/A	141.052	92.0951	1445	1
635	M689T338	0.00604604	0.00909897	0.0301972	#N/A	0.026175	#N/A	688.546	338.467	6963	1
636	M278T89	0.0060427	0.0104601	0.0338104	#N/A	0.0256927	#N/A	278.16	89.0468	3744	1
637	M260T427	0.00604221	0.342878	0.485049	#N/A	0.00951978	#N/A	260.173	427.486	4364	1
638	M300T126	0.00603485	6.41091e-06	5.66897e-05	#N/A	0.0452672	#N/A	300.155	125.732	4757	1
639	M242T135	0.00603464	0.000368062	0.00210269	#N/A	0.0357401	#N/A	242.157	134.961	1350	1
640	M86T71	0.00602939	0.319224	0.460089	#N/A	0.00999711	#N/A	86.097	70.7172	27701	1
641	M392T36	0.00602909	0.667163	0.76402	#N/A	0.00431632	#N/A	391.598	35.8958	2727	1
642	M138T42	0.00601529	0.157464	0.275031	Trigonelline	0.0141881	inhouse	138.049	42.1948	19147	1
643	M186T93	0.00601422	8.10163e-06	7.00225e-05	#N/A	0.0447673	#N/A	186.075	92.7822	5235	1
644	M367T381	0.0060107	1.85396e-06	1.85994e-05	#N/A	-0.0478361	#N/A	367.212	381.01	7851	1
645	M415T489	0.00600317	0.339435	0.48162	#N/A	-0.00958791	#N/A	415.303	489.005	4620	1
646	M544T25	0.00598714	0.0798571	0.163831	#N/A	0.0175785	#N/A	544.084	25.3411	4142	1
647	M375T123	0.00598572	0.210682	0.340817	#N/A	0.0125627	#N/A	375.203	122.791	7281	1
648	M502T209___6633	0.00597904	0.00183924	0.0082361	#N/A	0.0312578	#N/A	501.776	209.485	2223	1
649	M318T27	0.00595119	0.152012	0.267543	#N/A	0.0143768	#N/A	318.095	26.7403	2914	1
650	M237T143	0.00595076	0.00855651	0.028753	#N/A	0.0263854	#N/A	237.134	142.994	4074	1
651	M620T229	0.00594285	0.018301	0.052062	#N/A	0.0236786	#N/A	620.023	228.736	2733	1
652	M623T273	0.00594275	0.107803	0.206309	#N/A	0.0161398	#N/A	623.086	273.131	3611	1
653	M563T282	0.00594068	0.00743872	0.0257061	#N/A	-0.0268594	#N/A	563.238	281.512	4953	1
654	M308T212	0.00593293	2.65831e-08	3.70963e-07	#N/A	0.0557878	#N/A	308.106	211.608	3029	1
655	M313T444	0.00593267	0.0460604	0.107704	#N/A	0.0200201	#N/A	313.158	444.104	6213	1
656	M597T464	0.00592178	3.29923e-06	3.13466e-05	#N/A	0.046659	#N/A	597.272	463.65	8927	1
657	M277T33	0.00590225	7.64921e-05	0.000533699	#N/A	0.0396819	#N/A	277.103	32.9433	2060	1
658	M612T142	0.00589921	0.793843	0.85811	#N/A	0.00262289	#N/A	612.208	142.072	842	1
659	M233T470	0.0058828	0.315028	0.456376	#N/A	-0.0100841	#N/A	233.19	469.961	6534	1
660	M311T400	0.00587012	0.778657	0.848019	#N/A	0.00282108	#N/A	311.186	399.526	10235	1
661	M549T255___7555	0.00586326	0.630608	0.735893	#N/A	-0.00482645	#N/A	548.909	254.601	2434	1
662	M442T559	0.00585215	0.937196	0.960008	#N/A	0.000790853	#N/A	442.352	559.229	97	1
663	M614T215___8670	0.00584905	0.122263	0.227469	#N/A	0.0155096	#N/A	614.087	214.684	1545	1
664	M404T166___4836	0.00581673	0.361095	0.502541	#N/A	-0.00916637	#N/A	404.221	166.329	5790	1
665	M371T397	0.00581215	0.00506835	0.0190371	#N/A	0.0281246	#N/A	371.298	397.314	4203	1
666	M267T66	0.00579219	0.0267433	0.0701566	#N/A	0.0222316	#N/A	267.059	65.8759	11258	1
667	M269T391___2351	0.00577212	2.49225e-05	0.000193179	#N/A	0.0422919	#N/A	269.076	390.752	6493	1
668	M291T55	0.00576732	0.0763531	0.158545	#N/A	-0.0177866	#N/A	291.137	54.5527	3914	1
669	M201T253	0.00576725	0.728031	0.809841	#N/A	-0.0034903	#N/A	201.112	252.691	1330	1
670	M377T464	0.0057624	0.00267391	0.0111709	#N/A	-0.0301335	#N/A	377.266	463.634	2730	1
671	M499T86	0.00576041	0.00536938	0.0199533	#N/A	0.0279374	#N/A	499.117	86.2752	4625	1
672	M579T151	0.00575308	0.272161	0.409745	#N/A	0.0110212	#N/A	579.324	151.32	1818	1
673	M160T100	0.00574905	0.0190864	0.0539249	#N/A	0.0235218	#N/A	160.108	99.5866	5949	1
674	M559T39	0.00574738	0.173114	0.295683	#N/A	0.0136724	#N/A	559.125	38.901	473	1
675	M535T169___7293	0.00574278	0.170256	0.29167	#N/A	0.0137639	#N/A	534.743	169.099	4945	1
676	M379T532	0.0057339	0.0094068	0.0309514	#N/A	0.0260606	#N/A	379.338	531.537	4542	1
677	M620T298___8781	0.0057325	1.4943e-08	2.17989e-07	#N/A	0.0567856	#N/A	620.118	297.994	4043	1
678	M417T533	0.00572205	0.0324415	0.0822342	#N/A	0.0214659	#N/A	417.405	533.091	1363	1
679	M301T272	0.00571921	4.62777e-13	1.26956e-11	#N/A	-0.0725298	#N/A	301.118	272.218	5370	1
680	M552T494	0.00570987	0.333644	0.475165	#N/A	0.0097035	#N/A	552.362	494.2	1350	1
681	M392T201	0.00568956	0.00149244	0.00692623	#N/A	0.0318708	#N/A	392.203	200.58	3398	1
682	M486T282___6326	0.00568493	0.189201	0.314402	#N/A	0.0131774	#N/A	485.94	281.622	10949	1
683	M431T234	0.00568262	0.407512	0.54675	#N/A	0.00831327	#N/A	430.559	234.426	6785	1
684	M438T222	0.00567736	0.088731	0.176452	#N/A	0.017083	#N/A	438.249	221.795	4078	1
685	M505T224___6703	0.0056655	0.0155958	0.0460878	#N/A	0.0242682	#N/A	505.28	223.875	1443	1
686	M382T43	0.00565978	0.237334	0.36935	#N/A	0.01186	#N/A	382.128	42.5789	1191	1
687	M322T74	0.00565395	1.28206e-06	1.31109e-05	#N/A	0.0485754	#N/A	322.107	73.7426	13762	1
688	M679T485	0.00564878	0.398476	0.53831	#N/A	-0.00847452	#N/A	679.463	485.399	3943	1
689	M371T47	0.00564504	0.83383	0.887195	#N/A	0.00210567	#N/A	371.037	46.6002	3920	1
690	M459T283	0.00564005	0.592618	0.707586	#N/A	0.00537019	#N/A	459.239	283.493	5170	1
691	M522T172	0.00563442	0.673704	0.768799	#N/A	-0.00422625	#N/A	522.29	171.543	6673	1
692	M247T46	0.00563102	0.215171	0.345357	#N/A	-0.01244	#N/A	247.129	45.6148	5696	1
693	M239T487	0.00562827	0.00909224	0.0301873	#N/A	-0.0261776	#N/A	239.151	486.751	774	1
694	M588T372	0.00562431	2.23607e-11	5.00655e-10	#N/A	-0.0670687	#N/A	588.213	372.495	550	1
695	M757T22	0.00561487	0.0874878	0.174743	#N/A	0.0171499	#N/A	757.038	22.3696	1381	1
696	M440T107	0.00560783	0.503943	0.635802	#N/A	-0.0067076	#N/A	440.166	107.065	2711	1
697	M609T244___8554	0.00557553	0.0838219	0.169331	#N/A	0.0173519	#N/A	608.915	244.257	9211	1
698	M263T162	0.00556373	0.0947412	0.185875	#N/A	0.0167696	#N/A	263.142	162.336	6329	1
699	M505T245	0.00555695	1.86748e-09	3.14692e-08	#N/A	0.0602566	#N/A	504.616	245.404	1470	1
700	M486T44	0.00555092	0.079297	0.163308	#N/A	0.0176113	#N/A	486.096	43.8682	4351	1
701	M589T22	0.00552183	1.97621e-07	2.336e-06	#N/A	0.0521723	#N/A	589.146	22.4794	2299	1
702	M172T141	0.00551577	5.63412e-05	0.000403628	#N/A	0.0404087	#N/A	172.037	141.481	1235	1
703	M435T164	0.00549412	9.34791e-06	8.02762e-05	#N/A	0.0444591	#N/A	435.237	163.6	3181	1
704	M305T132	0.00548947	0.0354167	0.0881728	#N/A	0.021111	#N/A	305.115	132.175	2297	1
705	M440T94	0.00548623	1.18528e-05	9.89335e-05	#N/A	-0.0439434	#N/A	440.213	93.932	8924	1
706	M679T213	0.00548041	0.102244	0.197902	#N/A	0.0164	#N/A	678.881	213.455	3547	1
707	M235T72	0.00547737	1.14991e-26	9.33638e-25	#N/A	0.106974	#N/A	235.118	72.0608	5511	1
708	M494T441	0.00546585	1.00649e-46	1.88144e-44	#N/A	0.143325	#N/A	494.325	441.397	11194	1
709	M204T61	0.00544253	0.000876797	0.004463	#N/A	0.033387	#N/A	204.063	60.6939	9302	1
710	M656T42	0.00543967	0.150303	0.265375	#N/A	-0.014437	#N/A	656.139	42.0089	9251	1
711	M461T419	0.00543822	0.00180685	0.00811368	#N/A	-0.0313103	#N/A	461.287	419.471	670	1
712	M167T34	0.00543678	0.00146117	0.00680073	#N/A	0.0319323	#N/A	167.091	33.8994	5866	1
713	M371T85	0.00543257	0.00167344	0.00759952	#N/A	0.0315362	#N/A	371.13	84.517	2852	1
714	M244T346	0.00541042	0.0978077	0.191052	#N/A	0.0166158	#N/A	244.191	346	5500	1
715	M484T480	0.00540644	7.12823e-11	1.48437e-09	#N/A	0.0653503	#N/A	484.366	480.358	5441	1
716	M440T151___5505	0.00539454	0.172747	0.295246	#N/A	0.013684	#N/A	440.255	151.098	2448	1
717	M417T415	0.00539361	0.0202973	0.0566512	#N/A	-0.0232907	#N/A	417.219	415.335	1537	1
718	M263T68	0.00535355	0.953904	0.970076	Norleucine	-0.000580183	inhouse	263.195	68.0992	12046	1
719	M497T191___6530	0.00534641	0.621449	0.729973	#N/A	0.0049562	#N/A	496.85	191.316	2762	1
720	M621T379	0.00533135	0.00177741	0.00799484	#N/A	-0.0313588	#N/A	621.262	378.773	680	1
721	M301T153	0.00532415	0.152308	0.267948	#N/A	0.0143664	#N/A	301.162	153.472	8063	1
722	M581T146	0.00532373	0.908106	0.939791	#N/A	0.00115855	#N/A	581.249	145.79	5166	1
723	M456T45	0.00532319	0.580538	0.698474	#N/A	0.00554636	#N/A	456.128	45.2832	655	1
724	M174T140	0.00532161	0.35363	0.495638	2-QUINOLINECARBOXYLATE	-0.00930978	inhouse	174.058	139.989	8390	1
725	M342T23	0.00529419	2.0661e-06	2.05029e-05	#N/A	-0.0476169	#N/A	342.139	22.7245	674	1
726	M332T90___3526	0.00529373	0.701538	0.790213	#N/A	-0.0038466	#N/A	331.945	90.2302	1684	1
727	M326T228	0.00529354	0.0194243	0.0547449	#N/A	0.023456	#N/A	326.114	227.663	2330	1
728	M120T91	0.00528243	0.0483908	0.111868	#N/A	0.0198102	#N/A	120.046	90.5855	7371	1
729	M330T398	0.00527553	7.81568e-08	9.98767e-07	#N/A	0.0538727	#N/A	330.246	398.396	985	1
730	M347T428	0.00526362	0.325705	0.467321	#N/A	0.00986411	#N/A	347.137	427.968	5916	1
731	M247T34	0.00525605	0.150867	0.266052	#N/A	0.0144171	#N/A	247.129	33.7104	4604	1
732	M457T458	0.00525518	0.0430203	0.102337	#N/A	-0.0203078	#N/A	457.279	457.816	3137	1
733	M188T210	0.00525243	0.122245	0.227469	#N/A	-0.0155104	#N/A	188.128	209.875	3035	1
734	M203T134	0.00525174	0.0128029	0.0395502	#N/A	0.0249801	#N/A	203.049	133.555	9232	1
735	M201T378	0.00524878	0.669955	0.766017	#N/A	0.00427782	#N/A	201.128	377.852	10092	1
736	M272T112	0.00523049	0.20098	0.328616	#N/A	0.0128344	#N/A	272.16	111.606	2781	1
737	M702T22	0.00522077	0.00401709	0.0156821	#N/A	-0.0288685	#N/A	702.031	21.8556	3065	1
738	M427T22	0.0052191	0.0019546	0.00865147	#N/A	0.0310774	#N/A	427.095	21.7319	11642	1
739	M757T355	0.00521405	0.0390184	0.0948938	#N/A	0.020714	#N/A	757.3	354.946	4772	1
740	M531T206___7219	0.00521353	0.460336	0.595267	#N/A	0.00741012	#N/A	530.795	206.186	5487	1
741	M504T488	0.00521172	0.107833	0.206309	#N/A	-0.0161385	#N/A	504.359	488.068	2135	1
742	M504T168	0.0051947	3.16745e-13	8.93332e-12	#N/A	0.0730424	#N/A	504.249	167.948	3903	1
743	M586T136	0.00518172	0.0504235	0.115438	#N/A	-0.0196339	#N/A	586.338	136.297	7892	1
744	M550T479	0.00516637	3.65994e-10	6.98778e-09	#N/A	0.0628482	#N/A	550.315	478.918	7626	1
745	M506T201___6721	0.0051463	0.00474807	0.0180877	#N/A	0.0283351	#N/A	505.929	201.271	3445	1
746	M464T488	0.00514475	1.86174e-09	3.14384e-08	#N/A	0.0602616	#N/A	464.313	487.822	8227	1
747	M493T539	0.00513477	0.00934618	0.030814	#N/A	-0.0260829	#N/A	493.393	539.245	1126	1
748	M530T475	0.00512354	0.0976746	0.190838	#N/A	0.0166224	#N/A	530.324	474.86	7395	1
749	M304T305	0.00511751	9.69941e-11	1.98381e-09	#N/A	0.0648863	#N/A	304.203	304.809	4332	1
750	M264T146	0.00510495	0.00790861	0.0269705	#N/A	0.0266529	#N/A	264.094	145.939	5084	1
751	M700T22	0.00510265	0.00285708	0.0117891	#N/A	-0.0299306	#N/A	700.018	21.8498	4751	1
752	M241T364	0.00510085	0.46465	0.599122	#N/A	-0.00733904	#N/A	241.142	364.126	3353	1
753	M762T270___10748	0.00509572	1.22638e-06	1.25895e-05	#N/A	0.0486637	#N/A	762.021	270.296	2362	1
754	M766T306	0.00508264	0.00115206	0.00559871	#N/A	0.0326163	#N/A	765.604	306.057	11138	1
755	M234T38	0.00508077	0.589882	0.705262	#N/A	0.00540995	#N/A	233.641	38.0928	5971	1
756	M322T139	0.00507651	0.0372923	0.0917361	#N/A	-0.0209002	#N/A	322.068	138.661	533	1
757	M673T25	0.00507169	0.602822	0.715729	#N/A	0.00522266	#N/A	673.098	24.7693	3193	1
758	M390T160	0.00506609	0.0502886	0.115195	#N/A	0.0196454	#N/A	389.726	159.658	1474	1
759	M233T140	0.00504969	0.00533675	0.0198596	#N/A	0.0279572	#N/A	233.175	139.987	5064	1
760	M346T198	0.00504662	0.0232455	0.063166	2-Hydroxydesipramine [M+CH3CN+Na]+	0.0227747	orbitrap	346.197	198.485	6377	1
761	M424T514	0.00504217	9.32116e-05	0.000634945	#N/A	0.0392055	#N/A	424.223	514.125	4298	1
762	M943T278___12322	0.00502729	0.000554495	0.00299935	#N/A	-0.0346467	#N/A	942.784	277.978	5893	1
763	M272T227	0.00502361	0.00632654	0.0227326	#N/A	0.0273993	#N/A	272.185	226.929	3638	1
764	M655T38	0.00501975	0.0644345	0.139152	#N/A	-0.0185583	#N/A	655.154	38.312	5274	1
765	M321T132	0.00499865	0.259061	0.394307	#N/A	0.0113275	#N/A	321.142	131.922	5513	1
766	M265T150	0.00499334	0.409416	0.54839	#N/A	0.00827955	#N/A	265.154	149.883	10104	1
767	M505T224___6695	0.00499267	1.89794e-06	1.89746e-05	#N/A	0.0477887	#N/A	505.029	224.285	2200	1
768	M507T190___6741	0.00499008	0.685442	0.777556	#N/A	0.00406543	#N/A	506.77	189.649	2258	1
769	M246T102	0.00498291	0.0015511	0.00716127	#N/A	-0.0317584	#N/A	246.145	102.146	10439	1
770	M480T84	0.00497841	0.0497164	0.114234	#N/A	0.0196946	#N/A	480.165	83.5587	4227	1
771	M214T139	0.00497764	0.00138455	0.00649299	#N/A	-0.0320884	#N/A	214.051	139.169	9497	1
772	M352T251	0.00496593	0.0104774	0.0338357	#N/A	0.025687	#N/A	352.168	251.414	8606	1
773	M644T499	0.00496213	2.13576e-09	3.56167e-08	#N/A	0.0600383	#N/A	644.378	499.322	2448	1
774	M487T529	0.00495682	5.58007e-13	1.50512e-11	#N/A	-0.0722755	#N/A	487.396	528.825	3060	1
775	M320T135	0.00495276	0.000721793	0.00376983	#N/A	0.0339268	#N/A	320.092	134.765	3389	1
776	M161T81	0.00494174	1.79284e-28	1.65642e-26	#N/A	-0.110748	#N/A	161.079	81.4373	8444	1
777	M321T442	0.00494162	0.0563341	0.126062	#N/A	-0.0191532	#N/A	321.264	442.376	993	1
778	M273T200	0.00493899	0.898209	0.932551	#N/A	0.00128396	#N/A	273.133	200.401	1479	1
779	M568T208	0.00493552	1.06996e-07	1.33961e-06	#N/A	0.0533027	#N/A	567.804	208.083	1219	1
780	M283T94	0.00492368	9.54807e-35	1.18073e-32	#N/A	0.122943	#N/A	283.104	93.9965	9418	1
781	M314T53	0.0049217	0.0140463	0.0424612	#N/A	0.0246478	#N/A	314.109	53.2649	1645	1
782	M275T54	0.00491899	0.532992	0.659698	#N/A	0.00625742	#N/A	275.009	54.0515	2889	1
783	M223T253	0.00491653	0.070774	0.149509	#N/A	-0.0181345	#N/A	223.094	252.541	4414	1
784	M214T96	0.00490271	1.18644e-16	4.76831e-15	#N/A	0.0830072	#N/A	214.034	96.3476	1465	1
785	M296T134	0.00490007	4.13929e-19	2.0538e-17	#N/A	0.089482	#N/A	296.149	134.15	7791	1
786	M399T145___4736	0.0048894	0.742554	0.820805	#N/A	-0.00329686	#N/A	398.719	145.319	5340	1
787	M167T82	0.00488929	6.94542e-21	3.90401e-19	#N/A	0.0938843	#N/A	167.057	82.2657	10823	1
788	M558T274___7725	0.00488805	0.309857	0.451283	#N/A	-0.0101925	#N/A	557.788	274.364	9244	1
789	M576T310	0.00487131	0.000565079	0.0030484	#N/A	0.0345955	#N/A	575.64	309.582	3136	1
790	M390T65	0.00487012	0.00750118	0.0258775	#N/A	0.0268313	#N/A	390.036	65.3324	4204	1
791	M538T295___7343	0.00486625	0.0638551	0.138235	#N/A	0.0185988	#N/A	537.942	294.767	9316	1
792	M395T23	0.00485695	0.000491542	0.00270432	#N/A	0.0349713	#N/A	395.032	23.4097	3339	1
793	M136T358	0.00484729	0.984298	0.988759	#N/A	0.000197535	#N/A	136.084	357.705	4256	1
794	M591T315___8268	0.00482111	0.217467	0.347307	#N/A	0.012378	#N/A	591.157	315.248	9682	1
795	M294T49	0.00479864	0.0739947	0.154686	#N/A	0.017931	#N/A	294.101	48.522	6410	1
796	M210T219	0.00478165	0.860562	0.905748	#N/A	0.00176308	#N/A	210.075	218.58	9745	1
797	M438T203___5452	0.00477552	0.0160843	0.0472707	#N/A	0.0241554	#N/A	437.912	203.332	7551	1
798	M615T278___8687	0.00476947	0.0698774	0.148004	#N/A	0.0181925	#N/A	614.823	277.883	4694	1
799	M308T72	0.00476706	0.413149	0.55201	#N/A	-0.00821375	#N/A	308.196	71.5728	2237	1
800	M466T208	0.00476194	0.00549711	0.0203232	#N/A	0.0278608	#N/A	466.234	208.496	2257	1
801	M494T84	0.00474999	5.59771e-08	7.37613e-07	#N/A	0.0544722	#N/A	494.12	83.7196	2334	1
802	M547T488	0.00473386	0.156025	0.273053	#N/A	-0.0142374	#N/A	547.381	487.521	3786	1
803	M500T92	0.0047296	1.4807e-05	0.000120586	#N/A	0.0434549	#N/A	500.285	91.8797	3301	1
804	M549T454___7554	0.00472778	0.0322246	0.0818134	#N/A	-0.0214928	#N/A	548.8	453.902	5759	1
805	M695T38	0.004726	0.0250603	0.0668109	#N/A	-0.0224847	#N/A	695.134	37.6568	6995	1
806	M476T102	0.00472393	4.43498e-20	2.34529e-18	#N/A	0.0919135	#N/A	476.187	101.645	3084	1
807	M580T283___8104	0.0047223	4.28465e-05	0.000316253	#N/A	0.0410496	#N/A	579.965	282.892	5701	1
808	M355T145	0.00471192	0.193047	0.318808	#N/A	0.0130637	#N/A	354.688	144.922	4462	1
809	M208T233	0.00470118	1.91053e-25	1.50558e-23	#N/A	0.104348	#N/A	208.097	233.38	2746	1
810	M367T93	0.00469099	3.91908e-24	2.78775e-22	#N/A	0.101448	#N/A	367.15	92.6392	11304	1
811	M594T447	0.00468095	0.0184927	0.0524689	#N/A	-0.0236398	#N/A	594.322	446.999	2389	1
812	M464T288	0.00468008	0.0462152	0.107831	#N/A	0.0200059	#N/A	463.677	288.169	11008	1
813	M450T23	0.00467221	0.324449	0.466283	#N/A	-0.00988974	#N/A	450.019	23.3572	5306	1
814	M705T346	0.00465899	0.234401	0.366061	#N/A	-0.0119345	#N/A	705.416	345.707	4898	1
815	M548T485	0.00464881	0.0739739	0.154683	#N/A	0.0179323	#N/A	548.035	485.288	7904	1
816	M373T109	0.00463856	0.00735176	0.0254384	#N/A	0.0268989	#N/A	372.645	108.7	2523	1
817	M484T261___6293	0.0046239	0.373773	0.514763	#N/A	0.00892697	#N/A	483.779	260.562	2037	1
818	M523T454	0.00461964	3.11857e-08	4.29231e-07	#N/A	-0.0555082	#N/A	523.349	453.502	11491	1
819	M609T207	0.00461816	0.0940043	0.184915	#N/A	-0.0168071	#N/A	609.289	206.661	4818	1
820	M583T246___8153	0.00461644	0.0455158	0.106913	#N/A	0.0200704	#N/A	583.108	245.881	5220	1
821	M729T247___10319	0.00461586	0.13598	0.246729	#N/A	0.0149635	#N/A	728.887	246.736	2580	1
822	M333T23	0.00461297	0.0119998	0.0375337	#N/A	-0.0252103	#N/A	333.053	23.4397	7684	1
823	M531T206___7221	0.00461232	0.379659	0.520597	#N/A	0.00881755	#N/A	531.046	205.84	7678	1
824	M186T55	0.00461121	0.0601616	0.13227	#N/A	0.0188639	#N/A	186.148	55.2313	6884	1
825	M369T143	0.00460799	0.0161272	0.047345	#N/A	0.0241456	#N/A	369.232	143.364	5692	1
826	M599T236___8391	0.00460773	0.698918	0.787925	#N/A	0.00388209	#N/A	599.301	235.722	4613	1
827	M350T489	0.00459988	0.366726	0.507706	#N/A	0.0090594	#N/A	350.325	489.46	2139	1
828	M319T212	0.00459796	0.813508	0.871809	#N/A	-0.00236775	#N/A	319.165	212.344	6339	1
829	M466T23	0.00459751	0.363085	0.50429	#N/A	0.00912845	#N/A	466.132	23.212	6540	1
830	M496T208___6507	0.00459554	0.133099	0.242871	#N/A	0.0150746	#N/A	495.765	207.546	2736	1
831	M333T373	0.00459381	0.021142	0.0585999	#N/A	0.0231365	#N/A	333.077	372.764	3296	1
832	M707T344___10042	0.00458321	7.83117e-13	2.07746e-11	#N/A	-0.0718127	#N/A	707.418	343.976	8841	1
833	M165T32	0.00457886	0.866817	0.910662	#N/A	-0.00168322	#N/A	165.039	31.626	4029	1
834	M479T219___6199	0.00456951	0.471904	0.605356	#N/A	0.00722034	#N/A	478.771	218.885	6753	1
835	M667T76	0.0045681	0.888062	0.925747	#N/A	0.00141277	#N/A	667.134	75.9406	2624	1
836	M437T81___5439	0.00455876	0.319955	0.460814	#N/A	0.009982	#N/A	437.177	81.3825	2738	1
837	M499T142	0.00455812	0.731784	0.812779	#N/A	-0.00344018	#N/A	499.193	142.052	3322	1
838	M322T196	0.00454682	0.000649767	0.00343155	#N/A	0.0342154	#N/A	322.096	196.347	4662	1
839	M688T322___9763	0.00454681	0.0161454	0.047381	#N/A	0.0241415	#N/A	688.456	321.733	27631	1
840	M266T95	0.00454217	0.0188606	0.0533432	#N/A	0.0235663	#N/A	266.157	95.1969	2412	1
841	M474T273	0.00453273	0.0121279	0.0378284	#N/A	-0.0251727	#N/A	473.735	273.134	1518	1
842	M469T80	0.00452465	0.000163971	0.00102366	#N/A	0.0378147	#N/A	469.136	80.0647	7326	1
843	M187T96	0.00451956	0.0646703	0.139577	#N/A	0.018542	#N/A	187.107	95.6555	8286	1
844	M325T165	0.00451236	4.80657e-74	2.03343e-71	#N/A	0.181197	#N/A	325.025	164.852	3175	1
845	M311T87	0.00451208	0.000116518	0.000771473	#N/A	-0.0386613	#N/A	311.124	87.3512	8189	1
846	M443T528	0.00449642	0.401449	0.540873	#N/A	0.00842121	#N/A	443.335	527.502	2685	1
847	M250T384	0.00449478	0.667514	0.764205	#N/A	-0.00431147	#N/A	250.181	383.667	5645	1
848	M481T272___6251	0.00449049	0.118281	0.22224	#N/A	0.0156771	#N/A	481.256	272.08	10209	1
849	M127T278	0.00447322	0.119491	0.223833	#N/A	-0.0156257	#N/A	127.112	278.041	6188	1
850	M312T112	0.0044729	1.5667e-37	2.03115e-35	N2,N2-Dimethylguanosine	0.12798	NIST	312.131	111.625	10379	1
851	M529T78	0.00446912	0.965095	0.976761	#N/A	-0.000439225	#N/A	529.225	78.2711	3564	1
852	M766T307___10795	0.00446053	0.00242758	0.0103639	#N/A	-0.0304273	#N/A	766	307.377	25022	1
853	M261T132	0.0044588	0.182214	0.305578	#N/A	0.0133884	#N/A	261.133	132.411	3360	1
854	M221T43	0.00444579	0.041421	0.0992479	#N/A	0.0204661	#N/A	221.058	43.3422	6100	1
855	M409T443	0.0044344	7.56809e-07	8.11097e-06	#N/A	-0.0496141	#N/A	409.316	443.452	1761	1
856	M568T106	0.00443423	0.028611	0.0742095	#N/A	0.0219663	#N/A	568.139	105.834	4286	1
857	M336T154	0.0044315	0.18485	0.308839	#N/A	0.0133081	#N/A	336.178	154.082	4987	1
858	M571T36	0.00443039	0.18315	0.306635	#N/A	-0.0133598	#N/A	571.124	35.998	2455	1
859	M534T392	0.00442838	6.30659e-25	4.7823e-23	#N/A	-0.103211	#N/A	534.319	392.176	2916	1
860	M469T202___6026	0.00442251	0.000128913	0.000834811	#N/A	0.0384126	#N/A	469.247	202.494	1693	1
861	M499T488	0.00442001	0.577657	0.696132	#N/A	-0.00558864	#N/A	499.403	488.009	864	1
862	M431T22	0.0044171	3.08165e-06	2.9468e-05	#N/A	-0.0467998	#N/A	431.073	22.1522	2861	1
863	M511T505	0.00440937	1.40866e-07	1.71818e-06	#N/A	0.0527988	#N/A	511.21	505.135	9768	1
864	M769T289___10833	0.00440451	0.00502498	0.0189096	#N/A	0.0281524	#N/A	768.966	289.361	9175	1
865	M183T244	0.00439347	0.757398	0.831576	#N/A	0.0031004	#N/A	183.194	244.113	8668	1
866	M173T130	0.0043915	0.0742914	0.155234	#N/A	0.0179127	#N/A	173.057	129.707	1855	1
867	M559T374	0.00438357	1.22708e-09	2.13953e-08	#N/A	-0.0609345	#N/A	559.168	373.589	2886	1
868	M315T316	0.00438186	0.021261	0.0588687	#N/A	-0.0231152	#N/A	315.135	316.287	6753	1
869	M161T393	0.00437384	0.0284701	0.0739395	#N/A	-0.0219858	#N/A	161.096	393.41	10497	1
870	M512T394	0.00436659	0.561606	0.68252	#N/A	-0.00582598	#N/A	512.267	393.757	3863	1
871	M366T170	0.00433784	5.82527e-11	1.22575e-09	#N/A	0.0656526	#N/A	366.202	169.751	2106	1
872	M480T195___6226	0.00432584	0.00915334	0.0303525	#N/A	0.0261546	#N/A	480.25	195.082	10327	1
873	M161T345	0.00429985	3.3239e-05	0.000251341	#N/A	-0.0416359	#N/A	161.096	344.73	1500	1
874	M159T138	0.00429877	0.0232158	0.0631074	#N/A	-0.0227796	#N/A	159.12	138.482	3347	1
875	M628T206	0.00429816	2.85299e-05	0.000219238	#N/A	0.0419851	#N/A	628.325	206.254	2676	1
876	M243T37___1927	0.00428213	8.05177e-12	1.92619e-10	#N/A	0.0685482	#N/A	243.063	36.7215	4545	1
877	M477T219	0.00428195	0.0632589	0.137129	#N/A	0.0186407	#N/A	477.307	218.631	12731	1
878	M317T157	0.00427953	0.578545	0.696785	#N/A	0.0055756	#N/A	317.148	157.328	1451	1
879	M601T288	0.00427401	0.0455658	0.106968	#N/A	0.0200658	#N/A	601.155	287.684	7632	1
880	M610T223___8595	0.00427001	0.373808	0.514763	#N/A	-0.00892631	#N/A	610.319	222.98	7832	1
881	M154T77	0.00424847	0.0085799	0.0287974	#N/A	-0.0263761	#N/A	154.068	77.036	12754	1
882	M588T386	0.00423909	5.12219e-13	1.39095e-11	#N/A	-0.0723919	#N/A	588.213	385.706	1012	1
883	M210T298	0.00423639	0.00939351	0.0309447	#N/A	0.0260655	#N/A	210.077	297.666	2549	1
884	M271T54	0.0042352	0.213609	0.343879	#N/A	0.0124825	#N/A	271.054	53.7025	1959	1
885	M182T231	0.00422286	0.010938	0.0349183	#N/A	-0.0255366	#N/A	182.081	231.302	8683	1
886	M295T129	0.00421644	0.967579	0.978289	#N/A	-0.000407955	#N/A	295.165	128.618	8278	1
887	M438T527	0.00421385	0.000657636	0.00346856	#N/A	0.0341825	#N/A	438.378	527.289	1093	1
888	M772T10	0.00420535	0.575268	0.69419	#N/A	0.00562377	#N/A	771.559	10.2283	2245	1
889	M728T247	0.00419914	0.075671	0.157454	#N/A	0.017828	#N/A	728.385	246.513	1876	1
890	M488T154	0.00419398	0.507427	0.638593	#N/A	0.00665292	#N/A	488.319	153.573	7502	1
891	M202T373	0.00419221	0.0823212	0.167646	#N/A	0.0174366	#N/A	202.026	372.58	17054	1
892	M409T192___4924	0.00419052	0.0988321	0.192632	#N/A	-0.0165653	#N/A	408.893	191.59	5071	1
893	M611T399	0.0041872	5.0839e-05	0.000367816	#N/A	-0.0406503	#N/A	611.203	399.072	1133	1
894	M292T342	0.00417965	0.278457	0.416959	#N/A	0.0108777	#N/A	292.155	341.825	2224	1
895	M427T442	0.00417615	8.20853e-10	1.47277e-08	#N/A	0.0615769	#N/A	427.362	442.323	11784	1
896	M709T483	0.00417476	0.00660325	0.0234542	#N/A	0.0272575	#N/A	709.452	483.204	1280	1
897	M332T189	0.00417418	0.000183742	0.00113001	#N/A	0.0375288	#N/A	332.218	188.544	4882	1
898	M381T163	0.00417123	4.06918e-67	1.48673e-64	#N/A	0.172421	#N/A	381.106	162.958	1555	1
899	M281T150	0.00417104	0.205539	0.334351	#N/A	0.0127055	#N/A	280.688	149.585	6480	1
900	M575T204	0.00416483	0.0957867	0.187514	#N/A	0.0167167	#N/A	574.711	203.84	9503	1
901	M423T414	0.00415926	0.976761	0.983244	#N/A	-0.000292374	#N/A	423.33	413.848	1101	1
902	M451T391	0.00415852	0.657917	0.756666	#N/A	-0.00444425	#N/A	451.325	390.834	7069	1
903	M891T322___11955	0.00415407	0.726476	0.808896	#N/A	0.00351108	#N/A	890.888	321.516	28773	1
904	M437T24	0.00413593	0.799178	0.861654	#N/A	0.00255351	#N/A	437.013	23.8893	3582	1
905	M378T530	0.00413429	0.0055792	0.0205808	#N/A	0.0278124	#N/A	378.335	530.234	9417	1
906	M351T156	0.00413126	0.00111844	0.005453	#N/A	0.0327007	#N/A	351.155	155.978	2968	1
907	M506T201___6726	0.00412387	0.000985303	0.00491917	#N/A	0.0330596	#N/A	506.097	201.151	5010	1
908	M285T391	0.00411936	1.36357e-10	2.7608e-09	#N/A	0.0643695	#N/A	285.133	390.524	4549	1
909	M583T397	0.00411841	0.521437	0.648809	BILIVERDIN	0.00643495	inshouse	583.256	397.118	8215	1
910	M776T75	0.00411079	0.00555694	0.0205081	#N/A	0.0278255	#N/A	776.216	74.8827	4154	1
911	M891T322___11956	0.00410634	0.523567	0.650654	#N/A	-0.00640207	#N/A	891.113	321.98	6735	1
912	M706T239___10015	0.00410039	0.362226	0.503733	#N/A	0.00914479	#N/A	705.839	238.869	4345	1
913	M960T306	0.00409763	0.0171826	0.0496253	#N/A	0.0239124	#N/A	959.664	305.675	3201	1
914	M618T303___8738	0.00409406	0.000156019	0.000979748	#N/A	0.037939	#N/A	617.552	303.074	12599	1
915	M409T515	0.00408027	0.171973	0.294048	#N/A	0.0137087	#N/A	409.233	514.549	5875	1
916	M388T232	0.00407341	0.255738	0.390654	#N/A	0.0114069	#N/A	388.168	232.339	5331	1
917	M394T80	0.00406728	0.106125	0.203782	#N/A	-0.0162172	#N/A	394.042	80.4594	4704	1
918	M554T197___7675	0.00405042	0.00638503	0.0228813	#N/A	0.0273689	#N/A	554.051	197.394	714	1
919	M237T318	0.00404404	0.156886	0.274202	#N/A	-0.0142078	#N/A	237.11	317.911	782	1
920	M297T86	0.00403521	0.0344151	0.0862847	#N/A	0.0212275	#N/A	297.108	86.0302	9117	1
921	M929T284___12229	0.00403061	0.0229154	0.06252	#N/A	-0.0228295	#N/A	928.701	284.454	7538	1
922	M250T410	0.00403019	0.00645158	0.0230377	#N/A	-0.0273346	#N/A	250.217	410.082	661	1
923	M434T110	0.00402906	0.0717244	0.151115	#N/A	0.0180737	#N/A	434.123	109.781	1234	1
924	M334T117	0.00402817	5.879e-09	9.15803e-08	#N/A	0.0583669	#N/A	334.161	116.647	3469	1
925	M262T278	0.00402657	0.0380095	0.092948	#N/A	0.0208219	#N/A	262.075	278.201	4013	1
926	M338T40	0.00401925	0.0203645	0.0567775	#N/A	-0.0232782	#N/A	338.102	39.9636	10591	1
927	M517T486	0.00401806	0.144409	0.257775	#N/A	-0.0146488	#N/A	517.374	486.047	979	1
928	M1001T382	0.00401583	0.053791	0.121555	#N/A	0.0193546	#N/A	1001.38	381.888	1541	1
929	M363T60	0.00401581	0.0094466	0.0310306	Tyrosine [2M+1]+	0.026046	inhouse	363.155	60.4467	11638	1
930	M431T452	0.00400772	0.338072	0.480078	#N/A	0.00961499	#N/A	431.316	451.701	7750	1
931	M593T375	0.0040048	2.30528e-09	3.83641e-08	#N/A	-0.0599138	#N/A	593.231	375.009	561	1
932	M249T391	0.00399273	0.120573	0.225126	#N/A	-0.0155801	#N/A	249.113	390.619	3256	1
933	M312T88	0.00398997	0.00173669	0.0078401	#N/A	-0.0314271	#N/A	312.127	87.5649	4047	1
934	M166T94___811	0.00397796	0.000516326	0.00281754	Phenylalanine	0.0348391	mona	166.088	94.2685	14769	1
935	M819T344___11369	0.00397358	9.30913e-23	6.08348e-21	#N/A	-0.0983159	#N/A	818.909	343.967	8747	1
936	M864T344	0.00396881	4.3742e-28	3.90664e-26	#N/A	-0.10995	#N/A	864.298	343.916	8303	1
937	M913T281___12096	0.00396836	0.215784	0.345857	#N/A	0.0124234	#N/A	913.457	281.384	4353	1
938	M269T398	0.003967	0.313092	0.45443	#N/A	-0.0101246	#N/A	269.129	397.646	8238	1
939	M347T349	0.00396301	0.00334469	0.0134423	corticosterone	-0.0294435	massbank/mona/inhouse	347.223	349.204	4161	1
940	M134T70	0.00394908	0.0526818	0.1196	#N/A	0.019445	#N/A	134.107	70.1167	10416	1
941	M369T557	0.00394804	0.26414	0.400115	#N/A	0.0112075	#N/A	369.298	557.166	7789	1
942	M323T128	0.00394089	0.564921	0.685616	#N/A	0.0057767	#N/A	323.159	127.706	899	1
943	M220T228	0.00393537	0.324518	0.466299	#N/A	-0.00988832	#N/A	220.058	227.64	3135	1
944	M735T229___10405	0.00393425	0.528486	0.65545	#N/A	0.00632642	#N/A	734.852	228.978	4893	1
945	M303T172	0.00393139	3.05676e-83	1.53564e-80	#N/A	0.192194	#N/A	303.075	172.291	9884	1
946	M193T185	0.00392962	0.205344	0.33412	#N/A	0.012711	#N/A	193.143	184.904	5522	1
947	M189T59	0.00392204	0.0811897	0.166057	#N/A	0.0175013	#N/A	189.123	59.3879	2993	1
948	M765T280___10787	0.00392079	0.895716	0.931164	#N/A	-0.0013156	#N/A	765.413	279.798	9843	1
949	M132T94	0.00392074	0.0165104	0.0481884	#N/A	0.0240594	#N/A	132.052	94.3487	10416	1
950	M193T372	0.00391955	0.11854	0.222516	#N/A	0.015666	#N/A	193.017	371.841	9860	1
951	M217T72	0.00391946	0.153179	0.269302	#N/A	0.014336	#N/A	217.155	71.5433	5123	1
952	M707T344___10038	0.00391762	1.64275e-12	4.19189e-11	#N/A	-0.0707907	#N/A	707.24	343.948	3688	1
953	M287T248	0.00391322	0.00517881	0.0193435	#N/A	-0.0280547	#N/A	287.089	248.15	966	1
954	M567T494	0.00391087	0.345293	0.487693	#N/A	-0.00947225	#N/A	567.333	494.219	1230	1
955	M904T299___12024	0.00390994	0.122219	0.227469	#N/A	-0.0155114	#N/A	903.643	298.671	11964	1
956	M477T192	0.00390429	0.164748	0.284539	#N/A	-0.0139434	#N/A	477.271	192.182	2801	1
957	M435T90	0.00390277	0.9737	0.981153	#N/A	0.000330903	#N/A	435.075	90.4041	3545	1
958	M120T566	0.00389647	0.00236649	0.010145	#N/A	0.0305043	#N/A	120.102	565.963	5204	1
959	M451T166___5695	0.00389575	0.00593809	0.0215877	#N/A	0.0276082	#N/A	451.023	166.112	12822	1
960	M454T221	0.00389211	0.751488	0.827801	#N/A	-0.00317847	#N/A	453.568	220.83	4329	1
961	M526T488	0.00388619	0.548062	0.67185	#N/A	-0.00602882	#N/A	526.428	487.996	2371	1
962	M409T419	0.00388245	0.748495	0.825635	#N/A	-0.00321808	#N/A	409.162	419.168	1265	1
963	M255T384	0.00387599	0.268674	0.405788	#N/A	-0.0111017	#N/A	255.157	383.83	821	1
964	M473T128___6084	0.00386917	6.96107e-09	1.07396e-07	#N/A	0.0580836	#N/A	473.186	128.358	2442	1
965	M569T487	0.00386605	0.0873676	0.174648	#N/A	-0.0171564	#N/A	569.427	486.691	3427	1
966	M428T117	0.00386459	0.0171995	0.0496263	#N/A	0.0239088	#N/A	428.222	117.136	1976	1
967	M560T311	0.00386194	0.00653425	0.0232503	#N/A	0.0272923	#N/A	560.43	310.937	13991	1
968	M589T290	0.00386121	0.000505583	0.0027702	#N/A	0.0348957	#N/A	588.619	289.808	3309	1
969	M161T91	0.00385875	0.747394	0.824681	#N/A	0.00323267	#N/A	161.044	90.5283	3584	1
970	M237T108	0.00385757	0.0185703	0.0526332	#N/A	0.0236242	#N/A	237.123	108.364	4993	1
971	M666T267___9454	0.00385664	0.0285195	0.07402	#N/A	0.0219789	#N/A	666.358	267.318	15318	1
972	M344T442	0.00385188	0.00524188	0.01957	#N/A	-0.0280155	#N/A	344.249	442.442	1547	1
973	M618T289___8742	0.00385093	0.00209838	0.0092118	#N/A	0.0308657	#N/A	617.956	288.516	14279	1
974	M255T21	0.00384576	0.370756	0.5117	#N/A	0.00898347	#N/A	255.107	20.7165	7029	1
975	M332T59	0.00384105	0.303459	0.444137	Deoxyadenosine monophosphate	0.0103282	inhouse	332.075	59.1921	5124	1
976	M129T31	0.00384015	0.194736	0.320822	#N/A	-0.0130143	#N/A	129.019	31.127	11230	1
977	M249T153	0.00383739	1.91819e-07	2.27746e-06	#N/A	-0.0522277	#N/A	249.15	152.919	3735	1
978	M425T544	0.00382527	0.0115418	0.0364675	#N/A	0.0253478	#N/A	425.288	543.507	6489	1
979	M314T156___3192	0.00382323	0.322826	0.464117	#N/A	0.00992296	#N/A	314.171	156.078	6671	1
980	M193T41	0.00382018	1.8129e-33	1.99618e-31	#N/A	0.12056	#N/A	193.097	40.8484	14107	1
981	M799T482	0.00380514	0.077107	0.159821	#N/A	0.0177412	#N/A	798.51	481.575	901	1
982	M214T78	0.00380388	0.000117214	0.000774173	#N/A	0.0386467	#N/A	214.119	78.0541	2947	1
983	M609T281	0.00380254	0.909855	0.940753	#N/A	0.0011364	#N/A	608.805	280.612	5530	1
984	M643T464	0.00379886	0.0729198	0.153076	#N/A	-0.0179981	#N/A	643.462	464.346	3038	1
985	M296T157	0.00379882	1.30216e-07	1.6078e-06	#N/A	0.0529433	#N/A	296.132	157.211	5314	1
986	M346T71	0.00379799	9.60565e-09	1.44588e-07	#N/A	0.0575398	#N/A	346.139	70.8971	1995	1
987	M540T271	0.00379711	0.508698	0.63953	#N/A	0.00663301	#N/A	540.29	271.016	5879	1
988	M455T236___5770	0.00379052	0.388612	0.52836	#N/A	0.00865307	#N/A	454.906	236.419	5871	1
989	M638T23	0.00378415	0.00825166	0.0279388	#N/A	-0.0265089	#N/A	638.102	23.0242	7572	1
990	M527T137	0.00378378	0.0138716	0.0420755	#N/A	0.0246929	#N/A	527.181	137.055	1786	1
991	M508T472	0.00378051	1.54601e-13	4.51884e-12	#N/A	0.0740026	#N/A	508.34	472.453	3717	1
992	M424T466	0.00377937	0.535776	0.661836	#N/A	-0.00621495	#N/A	424.362	466.35	1936	1
993	M418T94	0.00377868	0.0624695	0.135832	#N/A	-0.0186967	#N/A	418.23	93.7984	12561	1
994	M237T372	0.00377216	0.130539	0.239397	#N/A	0.0151748	#N/A	237.077	371.544	9123	1
995	M760T332___10713	0.00376058	0.364154	0.505277	#N/A	0.00910813	#N/A	760.424	332.119	19941	1
996	M425T134	0.00375194	0.561509	0.682506	#N/A	-0.00582742	#N/A	425.167	133.832	9415	1
997	M269T541	0.00374834	8.17698e-19	3.88915e-17	#N/A	0.0887277	#N/A	269.226	540.61	3089	1
998	M272T81	0.00374484	0.031696	0.0805987	#N/A	-0.0215591	#N/A	272.069	80.5724	11403	1
999	M753T299	0.003737	0.532526	0.659443	#N/A	-0.00626454	#N/A	753.25	298.685	18153	1
1000	M328T227	0.00373034	0.823987	0.878992	#N/A	-0.00223242	#N/A	328.175	226.619	5561	1
1001	M310T85	0.00373009	3.59689e-09	5.80558e-08	#N/A	0.0591836	#N/A	310.148	84.6214	9664	1
1002	M192T167	0.00372151	5.35264e-07	5.89377e-06	#N/A	0.0502856	#N/A	192.105	167.105	5080	1
1003	M170T127	0.0037042	0.000135059	0.000865711	#N/A	-0.0382975	#N/A	170.08	126.924	22609	1
1004	M439T222___5481	0.00369929	0.314227	0.455584	#N/A	0.0101008	#N/A	438.918	221.685	1812	1
1005	M368T382	0.00369509	0.402799	0.542238	#N/A	-0.00839709	#N/A	368.279	381.77	9059	1
1006	M549T488	0.00368878	2.3074e-06	2.26735e-05	#N/A	0.0473924	#N/A	549.377	487.52	12564	1
1007	M652T25	0.00368786	0.658993	0.757578	#N/A	0.00442932	#N/A	652.119	25.1306	2663	1
1008	M509T80	0.00368296	0.686171	0.777786	#N/A	-0.00405548	#N/A	509.22	80.0522	4035	1
1009	M537T79	0.00367484	0.000723898	0.00377671	inosine [2M+1]+	0.0339188	#N/A	537.17	78.5539	12830	1
1010	M206T149	0.00365697	0.000242378	0.00145391	XANTHURENATE	-0.036825	inhouse	206.043	148.858	12149	1
1011	M344T122	0.00365629	3.32308e-09	5.39614e-08	#N/A	0.0593142	#N/A	344.18	122.145	3174	1
1012	M203T180	0.00365599	0.0639168	0.138331	#N/A	0.0185945	#N/A	203.138	180.176	1570	1
1013	M906T307___12048	0.00365349	0.0403334	0.0972113	#N/A	0.0205768	#N/A	906.495	307.309	4304	1
1014	M342T103	0.00365308	0.00962093	0.0314874	#N/A	0.0259829	#N/A	342.157	103.363	9698	1
1015	M518T462	0.00364365	1.24715e-07	1.54474e-06	#N/A	0.0530225	#N/A	518.322	461.954	3044	1
1016	M243T101	0.00363962	3.10189e-07	3.53659e-06	#N/A	0.0513267	#N/A	243.169	100.618	10764	1
1017	M541T479	0.0036375	4.38011e-05	0.000322707	#N/A	0.0409983	#N/A	541.33	478.746	2834	1
1018	M460T23	0.00362883	0.140726	0.252942	#N/A	-0.0147846	#N/A	460.038	23.0356	1205	1
1019	M461T213	0.00362533	0.126921	0.233988	#N/A	0.0153191	#N/A	461.012	213.342	5954	1
1020	M757T322___10658	0.003625	0.0492462	0.113389	#N/A	0.0197353	#N/A	757.102	321.633	15832	1
1021	M678T306	0.00362361	0.00072809	0.00379286	#N/A	0.0339029	#N/A	677.651	305.96	6187	1
1022	M350T428	0.00361316	0.646482	0.74801	#N/A	0.00460347	#N/A	350.128	427.944	3769	1
1023	M575T78	0.00358074	0.0300936	0.0772347	#N/A	0.0217661	#N/A	575.125	78.2635	3886	1
1024	M435T208___5401	0.00357842	0.295269	0.435402	#N/A	0.0105047	#N/A	434.89	208.333	2755	1
1025	M391T488	0.00357166	0.000118777	0.000781282	#N/A	-0.0386142	#N/A	391.281	488.11	2671	1
1026	M656T269___9293	0.00357135	0.00324823	0.0131005	#N/A	0.0295345	#N/A	656.012	268.669	9486	1
1027	M300T77	0.0035601	1.60974e-05	0.000130303	#N/A	0.0432702	#N/A	300.085	77.04	4471	1
1028	M186T186	0.00355252	3.19771e-08	4.39372e-07	#N/A	0.0554642	#N/A	186.112	186.085	2836	1
1029	M485T43	0.00355164	0.0302075	0.0774733	#N/A	0.0217511	#N/A	485.093	43.0582	7130	1
1030	M575T22	0.00355156	0.0295131	0.0761805	#N/A	-0.0218435	#N/A	575.098	21.5315	1840	1
1031	M573T313___7977	0.00354979	0.00375405	0.014828	#N/A	0.0290822	#N/A	572.646	312.688	5508	1
1032	M612T87	0.003539	1.86872e-05	0.000149312	#N/A	0.0429386	#N/A	612.129	86.5188	1616	1
1033	M432T417	0.00353795	0.333315	0.474781	#N/A	-0.0097101	#N/A	432.237	417.276	3462	1
1034	M323T314	0.00353583	0.0687868	0.14635	#N/A	-0.0182639	#N/A	323.148	314.034	1247	1
1035	M806T319	0.00353361	2.99237e-06	2.86682e-05	#N/A	0.0468603	#N/A	805.685	318.549	5501	1
1036	M549T454___7567	0.00353035	0.0387407	0.094363	#N/A	-0.0207435	#N/A	549.298	453.925	5818	1
1037	M275T87	0.00352918	2.9607e-22	1.85923e-20	#N/A	0.0971467	#N/A	275.107	87.3215	3551	1
1038	M522T272	0.00352752	0.0798091	0.163805	#N/A	0.0175813	#N/A	522.414	272.059	9231	1
1039	M569T153___7926	0.00351449	0.0233776	0.0633116	#N/A	0.0227529	#N/A	569.319	153.34	2247	1
1040	M329T188	0.00351323	0.469594	0.60297	#N/A	0.00725803	#N/A	329.15	188.05	5335	1
1041	M533T466	0.0035083	0.000285005	0.00167829	#N/A	-0.0364076	#N/A	533.366	465.663	4698	1
1042	M855T332___11676	0.0035028	0.846702	0.896206	#N/A	-0.00194043	#N/A	855.225	332.06	8112	1
1043	M440T46	0.00350177	0.922695	0.949389	#N/A	0.000973976	#N/A	439.978	45.8764	1811	1
1044	M415T91	0.00349905	0.00105269	0.00519432	#N/A	0.0328727	#N/A	415.135	91.0959	4820	1
1045	M298T35	0.00347568	0.326103	0.467656	#N/A	0.009856	#N/A	298.078	35.4869	2281	1
1046	M668T372___9485	0.00347321	5.34762e-10	9.95003e-09	#N/A	0.0622545	#N/A	668.005	372.094	1921	1
1047	M246T188	0.00347186	0.626228	0.733096	#N/A	0.00488839	#N/A	246.189	188.362	4017	1
1048	M236T398	0.00345177	0.474916	0.608161	#N/A	0.00717135	#N/A	236.129	398.241	3094	1
1049	M422T516	0.00344504	0.000335623	0.00194362	#N/A	0.0359822	#N/A	422.211	516.073	2668	1
1050	M608T316	0.00344131	0.378396	0.519389	#N/A	0.00884094	#N/A	607.834	315.949	7661	1
1051	M654T193	0.0034367	1.30618e-05	0.000108015	#N/A	0.0437308	#N/A	654.311	193.238	2809	1
1052	M271T285	0.00343514	0.0552843	0.124231	#N/A	0.0192354	#N/A	271.165	285.396	2486	1
1053	M363T259	0.00343478	0.541823	0.666615	#N/A	0.00612307	#N/A	363.165	259.2	3597	1
1054	M497T80	0.00342738	0.631235	0.73609	#N/A	-0.0048176	#N/A	497.158	80.1232	3711	1
1055	M367T125	0.00342689	0.000838778	0.00428342	#N/A	0.0335107	#N/A	367.151	124.904	6940	1
1056	M502T210___6637	0.00342688	0.00354309	0.0141477	#N/A	0.0292636	#N/A	502.026	209.829	2324	1
1057	M301T186	0.00342582	0.0367918	0.0908547	#N/A	0.0209555	#N/A	301.13	185.713	3287	1
1058	M505T466	0.003422	0.127447	0.234744	#N/A	0.0152979	#N/A	505.313	466.062	5087	1
1059	M689T271___9776	0.00342048	0.00597252	0.0216736	#N/A	0.0275892	#N/A	689.111	270.561	10645	1
1060	M175T76	0.00341667	0.00693726	0.0243196	#N/A	0.0270932	#N/A	175.086	76.3343	7968	1
1061	M560T535	0.00341627	0.000570262	0.00307223	#N/A	0.0345708	#N/A	560.371	534.802	1633	1
1062	M454T489	0.00341593	0.460716	0.595663	#N/A	0.00740384	#N/A	454.374	488.626	1382	1
1063	M943T278___12324	0.00341422	0.000586107	0.00314705	#N/A	-0.0344964	#N/A	943.118	277.973	5201	1
1064	M249T417	0.00341322	0.216367	0.346352	#N/A	-0.0124077	#N/A	249.183	416.601	5724	1
1065	M497T286	0.00341252	0.520858	0.648792	#N/A	-0.0064439	#N/A	497.244	286.187	4988	1
1066	M190T174	0.0034111	1.0029e-05	8.51248e-05	#N/A	0.0443069	#N/A	190.09	173.847	3125	1
1067	M137T59	0.00340874	0.106825	0.204686	#N/A	0.0161848	#N/A	137.079	59.2077	16466	1
1068	M474T126	0.00340504	3.51995e-18	1.60758e-16	#N/A	0.0870887	#N/A	474.175	125.775	1700	1
1069	M381T80	0.00339286	0.268745	0.405819	#N/A	0.0111001	#N/A	381.113	79.7328	4227	1
1070	M493T109	0.00338899	0.00082234	0.00421823	#N/A	0.0335658	#N/A	493.197	108.516	3294	1
1071	M461T23	0.00337973	0.0140291	0.0424251	#N/A	0.0246522	#N/A	461.002	23.2612	2681	1
1072	M201T116	0.00337557	0.00760804	0.0261563	#N/A	0.0267837	#N/A	201.11	116.215	9024	1
1073	M632T228	0.00337414	7.49668e-10	1.35717e-08	#N/A	0.0617209	#N/A	632.302	228.153	1977	1
1074	M230T138	0.00337333	0.238823	0.370917	#N/A	-0.0118225	#N/A	230.025	138.397	4312	1
1075	M844T273___11595	0.00336908	0.00188656	0.00841519	#N/A	0.0311826	#N/A	844.13	273.03	7244	1
1076	M331T372	0.00336453	0.970681	0.979518	#N/A	-0.000368898	#N/A	331.248	371.624	2874	1
1077	M546T283___7488	0.00336259	0.926833	0.952427	#N/A	-0.000921691	#N/A	545.552	282.665	6900	1
1078	M381T465	0.00335716	0.0377507	0.0924276	#N/A	0.02085	#N/A	381.11	465.201	6995	1
1079	M482T510	0.00335655	6.83085e-23	4.57553e-21	#N/A	0.0986264	#N/A	482.324	509.522	8064	1
1080	M815T9___11320	0.00335434	0.00152982	0.00707928	#N/A	0.0317987	#N/A	815.253	9.20121	3797	1
1081	M483T450	0.00335381	6.81808e-09	1.05392e-07	#N/A	0.0581184	#N/A	483.328	450.201	9882	1
1082	M281T415	0.0033463	0.000605624	0.00322385	#N/A	-0.0344074	#N/A	281.14	415.094	2213	1
1083	M211T75	0.00334199	0.79046	0.855788	#N/A	0.00266695	#N/A	211.032	75.3843	5012	1
1084	M756T295	0.0033405	1.05895e-05	8.94104e-05	#N/A	0.0441889	#N/A	756.294	294.843	21378	1
1085	M522T479	0.00333453	0.213604	0.343879	LPC 18:1/1,2-Dierucoyl-sn-glycero-3-phosphocholine	0.0124826	NIST	522.358	478.847	12618	1
1086	M915T285___12112	0.00332951	0.0158437	0.046683	#N/A	0.0242106	#N/A	915.223	284.947	6478	1
1087	M532T490	0.00332876	5.79198e-06	5.17289e-05	#N/A	0.0454824	#N/A	532.338	490.012	7855	1
1088	M548T292	0.00332733	0.100916	0.195934	#N/A	0.0164638	#N/A	547.769	292.412	11670	1
1089	M808T454___11249	0.00332476	0.0116572	0.0367429	#N/A	-0.0253127	#N/A	808.468	453.699	8151	1
1090	M827T273	0.0033222	0.686828	0.777895	#N/A	-0.00404652	#N/A	827.384	273.041	7665	1
1091	M412T229	0.00332068	4.02102e-13	1.11837e-11	#N/A	-0.0727202	#N/A	412.209	228.568	2764	1
1092	M192T186	0.00331026	0.147061	0.261232	#N/A	0.0145527	#N/A	192.126	186.245	4582	1
1093	M994T470	0.00330724	1.53114e-15	5.39793e-14	#N/A	0.0799107	#N/A	993.682	470.085	10616	1
1094	M674T190	0.00329779	0.0252519	0.0671312	#N/A	0.0224551	#N/A	674.334	190.428	5277	1
1095	M262T111	0.00329586	0.281486	0.420164	#N/A	-0.0108094	#N/A	262.147	110.819	8582	1
1096	M445T123	0.00329197	0.620236	0.728927	#N/A	0.00497344	#N/A	445.139	123.117	8879	1
1097	M634T383	0.0032876	2.41993e-05	0.000188118	#N/A	0.0423584	#N/A	634.189	383.026	5246	1
1098	M290T86	0.00328731	0.356333	0.498021	#N/A	0.00925764	#N/A	290.135	85.6559	2143	1
1099	M334T520	0.00328286	0.167566	0.288353	#N/A	-0.013851	#N/A	334.28	519.579	2169	1
1100	M547T293___7524	0.00328237	0.579443	0.697657	#N/A	0.00556242	#N/A	547.291	292.875	5219	1
1101	M609T78	0.00328221	0.00463794	0.0177393	#N/A	0.0284105	#N/A	609.283	77.8461	582	1
1102	M245T368	0.00327986	3.15957e-05	0.000240044	#N/A	0.0417521	#N/A	245.115	367.679	675	1
1103	M398T521	0.00327796	0.0621842	0.13531	#N/A	0.0187171	#N/A	398.233	520.751	2785	1
1104	M504T258___6681	0.00326949	0.0352031	0.0877404	#N/A	-0.0211356	#N/A	504.283	257.751	4187	1
1105	M503T451	0.00326789	1.94699e-10	3.83576e-09	#N/A	0.0638247	#N/A	503.296	450.943	8534	1
1106	M140T223	0.00326471	0.0120054	0.0375337	#N/A	0.0252087	#N/A	140.107	222.767	5416	1
1107	M622T152___8821	0.0032638	0.278174	0.416846	#N/A	-0.0108841	#N/A	622.358	152.331	8944	1
1108	M699T270___9920	0.0032506	0.00369355	0.0146394	#N/A	0.0291332	#N/A	699.108	269.693	5580	1
1109	M229T158	0.0032503	0.0567857	0.12679	#N/A	0.0191182	#N/A	229.137	158.305	2152	1
1110	M349T175___3866	0.00324741	0.0161055	0.0472986	#N/A	0.0241506	#N/A	349.185	175.165	4890	1
1111	M409T404	0.00323272	0.498003	0.630286	Amlodipine	-0.00680131	orbitrap	409.162	404.311	1836	1
1112	M423T146	0.00322921	0.00029642	0.00173534	#N/A	0.0363058	#N/A	423.199	145.625	2747	1
1113	M521T453	0.0032266	1.10804e-06	1.15219e-05	#N/A	-0.0488649	#N/A	521.344	453.234	16271	1
1114	M454T469	0.00322526	8.8406e-37	1.12795e-34	1-palmitoyl-2-hydroxy-sn-glycero-3-phosphoethanolamine	0.126641	MONA	454.294	468.523	12363	1
1115	M568T467	0.00322453	0.000253472	0.00151255	#N/A	0.0367101	#N/A	568.338	467.24	6906	1
1116	M592T288	0.00322372	0.0705854	0.149228	#N/A	-0.0181467	#N/A	591.643	288.172	5360	1
1117	M204T132	0.00322334	0.0994993	0.193704	#N/A	0.0165326	#N/A	204.088	132.251	2801	1
1118	M646T235	0.003222	0.768927	0.840445	#N/A	-0.00294864	#N/A	645.838	234.965	7003	1
1119	M405T92	0.00321492	0.000143334	0.000910768	#N/A	0.03815	#N/A	405.127	92.4671	1903	1
1120	M247T432	0.00321178	0.028599	0.0742023	#N/A	0.0219679	#N/A	247.19	432.401	1124	1
1121	M487T240	0.00321036	0.124424	0.23039	#N/A	0.0154205	#N/A	486.519	240.358	3585	1
1122	M386T109	0.00320968	3.28581e-05	0.000248929	#N/A	0.0416623	#N/A	386.094	108.718	3306	1
1123	M214T274	0.00320524	0.660325	0.758458	#N/A	-0.00441087	#N/A	214.122	273.858	4000	1
1124	M525T470___7098	0.00319503	0.0119227	0.0373905	#N/A	0.0252331	#N/A	524.8	470.197	7192	1
1125	M776T346	0.00319322	0.0462882	0.10794	#N/A	-0.0199992	#N/A	775.809	345.768	6242	1
1126	M283T544	0.0031925	0.000557055	0.00300914	#N/A	0.0346342	#N/A	283.282	543.767	2756	1
1127	M163T144	0.00318235	0.897063	0.932082	#N/A	-0.00129851	#N/A	163.042	143.651	10129	1
1128	M244T34	0.0031739	0.882048	0.921844	#N/A	-0.00148922	#N/A	244.079	34.4485	1862	1
1129	M485T539	0.00317013	0.0259414	0.0685236	#N/A	0.0223504	#N/A	485.289	538.611	1951	1
1130	M298T104	0.00316976	2.29861e-05	0.000179555	#N/A	0.0424744	#N/A	298.128	104.276	5127	1
1131	M622T485	0.00316902	0.0334764	0.0844581	#N/A	0.0213394	#N/A	622.404	484.815	965	1
1132	M699T292	0.00316875	1.96293e-12	4.96165e-11	#N/A	0.070543	#N/A	699.286	291.906	2044	1
1133	M434T264	0.00316762	0.271372	0.40894	#N/A	0.0110394	#N/A	434.078	264.106	7854	1
1134	M349T372	0.00316615	0.236595	0.368532	#N/A	-0.0118787	#N/A	349.053	371.597	3751	1
1135	M277T467	0.00316161	0.0140272	0.0424251	#N/A	-0.0246527	#N/A	277.18	466.735	8166	1
1136	M344T241	0.00315675	0.00278065	0.0115389	#N/A	0.0300138	#N/A	344.254	240.861	6062	1
1137	M274T147___2426	0.00315523	0.326445	0.46798	#N/A	-0.00984902	#N/A	274.156	147.03	4045	1
1138	M294T77	0.00315484	0.0123695	0.0384033	#N/A	0.0251027	#N/A	294.155	77.303	9310	1
1139	M221T143	0.00314288	0.00299867	0.0122376	#N/A	0.0297818	#N/A	221.128	142.564	2508	1
1140	M578T486	0.00314262	0.727031	0.809204	#N/A	0.00350367	#N/A	578.377	485.53	991	1
1141	M185T120	0.00314009	2.17087e-21	1.25536e-19	#N/A	0.0950997	#N/A	185.129	119.679	10231	1
1142	M175T282	0.00313544	1.7007e-05	0.000136839	#N/A	0.0431483	#N/A	175.063	281.852	4125	1
1143	M607T281___8516	0.00313138	0.6472	0.748517	#N/A	0.00459344	#N/A	607.061	280.903	8942	1
1144	M651T25	0.00312932	0.37874	0.519702	#N/A	0.00883456	#N/A	651.116	24.8674	5161	1
1145	M516T288___6907	0.0031257	0.0120294	0.0375795	#N/A	0.0252016	#N/A	515.684	287.742	10510	1
1146	M439T140	0.00311495	2.92761e-07	3.35694e-06	#N/A	0.0514359	#N/A	439.224	139.501	3103	1
1147	M241T372	0.00311418	0.0142863	0.0430893	#N/A	0.0245867	#N/A	241.03	372.014	11076	1
1148	M380T78	0.00311354	0.34919	0.491384	#N/A	0.00939601	#N/A	380.112	77.9909	12932	1
1149	M330T490	0.00311089	1.23934e-06	1.26902e-05	#N/A	0.0486428	#N/A	329.665	489.96	3061	1
1150	M616T441	0.00310678	6.95129e-38	9.15975e-36	#N/A	0.128604	#N/A	616.231	441.445	3084	1
1151	M439T222___5475	0.00310656	0.16646	0.286879	#N/A	0.0138872	#N/A	438.584	222.005	3173	1
1152	M488T278	0.00310565	1.84474e-08	2.65736e-07	#N/A	-0.0564226	#N/A	488.307	277.538	6679	1
1153	M205T103	0.00310239	0.969351	0.979455	#N/A	-0.000385648	#N/A	205.107	103.418	4986	1
1154	M540T403	0.00309312	0.00369864	0.0146465	#N/A	-0.0291289	#N/A	540.366	402.75	9265	1
1155	M380T185	0.00309119	0.00127102	0.0060596	#N/A	0.0323351	#N/A	380.211	185.414	4042	1
1156	M760T314___10703	0.00308615	0.0392602	0.095253	#N/A	-0.0206885	#N/A	759.659	314.335	14456	1
1157	M277T441	0.00308496	0.452681	0.587542	#N/A	-0.00753717	#N/A	277.238	441.125	1053	1
1158	M580T488	0.0030783	3.77167e-15	1.29007e-13	#N/A	0.0787908	#N/A	580.361	488.388	2139	1
1159	M658T313___9328	0.00307724	0.1495	0.264322	#N/A	-0.0144655	#N/A	658.038	312.891	22704	1
1160	M122T98	0.00307636	0.0269066	0.0704939	#N/A	0.0222077	#N/A	122.06	97.872	19082	1
1161	M252T319	0.00307568	0.896071	0.931293	#N/A	-0.00131109	#N/A	252.124	318.659	1479	1
1162	M180T164	0.00307386	7.11748e-119	1.14421e-115	Hippurate	0.229551	inhouse	180.066	164.155	9968	1
1163	M246T65	0.00307359	8.04014e-10	1.44579e-08	#N/A	0.0616098	#N/A	246.081	64.7583	2732	1
1164	M561T479	0.00306668	0.00161297	0.00737894	#N/A	0.0316441	#N/A	561.316	479.265	7589	1
1165	M541T44	0.00306596	0.359679	0.501231	#N/A	-0.00919343	#N/A	541.081	44.3411	4819	1
1166	M212T158	0.00305908	0.00642555	0.0229754	#N/A	0.027348	#N/A	212.128	157.728	7576	1
1167	M584T486	0.003054	0.573078	0.692484	#N/A	0.00565602	#N/A	584.473	485.799	654	1
1168	M135T129	0.00305366	0.0277111	0.0723657	#N/A	0.0220922	#N/A	135.102	128.806	5746	1
1169	M329T533	0.00305227	3.75653e-20	2.013e-18	#N/A	0.0920917	#N/A	329.247	533.449	1412	1
1170	M270T79	0.00304148	0.110388	0.209964	#N/A	0.0160225	#N/A	270.094	79.167	17860	1
1171	M324T67	0.00303712	0.0235439	0.0636334	Leu-Gly-Leu [M+Na]+	0.0227257	orbitrap	324.182	67.1337	11709	1
1172	M360T110	0.00303703	0.0240597	0.0645715	#N/A	0.0226422	#N/A	360.2	110.299	5271	1
1173	M515T75	0.00303291	6.25195e-05	0.000442759	#N/A	-0.0401627	#N/A	515.111	75.4958	2218	1
1174	M490T391	0.00302764	0.913991	0.943452	#N/A	0.00108405	#N/A	490.232	390.593	4659	1
1175	M342T35	0.00302411	0.723582	0.806678	#N/A	0.00354982	#N/A	342.085	34.7821	4879	1
1176	M417T166	0.00302408	0.626132	0.733096	#N/A	-0.00488976	#N/A	417.003	165.601	3447	1
1177	M671T291	0.00302342	0.178028	0.30059	#N/A	0.0135177	#N/A	670.986	291.054	8950	1
1178	M449T162___5666	0.00302178	0.0046579	0.017794	#N/A	-0.0283967	#N/A	448.905	162.202	1863	1
1179	M417T467	0.0030214	0.63164	0.736455	#N/A	0.00481188	#N/A	417.263	466.623	4036	1
1180	M582T146___8128	0.00301668	0.983752	0.988425	#N/A	-0.000204405	#N/A	581.751	145.8	4903	1
1181	M291T206	0.00300667	1.99385e-05	0.000158053	#N/A	0.0427938	#N/A	291.143	205.826	6816	1
1182	M713T468	0.00300659	0.814517	0.872596	#N/A	0.0023547	#N/A	713.444	467.863	1447	1
1183	M529T231	0.00299498	0.000972747	0.00486555	#N/A	-0.0330957	#N/A	529.229	231.438	10765	1
1184	M302T372	0.00299342	0.00343413	0.0137674	#N/A	0.0293612	#N/A	302.037	371.928	9211	1
1185	M615T383	0.0029906	3.78887e-07	4.26539e-06	#N/A	0.0509473	#N/A	615.185	383.189	9467	1
1186	M612T303___8624	0.00298927	0.0427458	0.101805	#N/A	0.0203346	#N/A	611.707	303.453	12155	1
1187	M337T89	0.00298731	0.31257	0.454	#N/A	0.0101355	#N/A	337.085	89.1227	2903	1
1188	M201T152	0.00298488	0.755252	0.830127	#N/A	0.00312873	#N/A	201.123	152.212	2503	1
1189	M584T467	0.00298413	2.56955e-05	0.000198597	#N/A	0.0422227	#N/A	584.311	467.025	2156	1
1190	M238T39	0.00298276	0.0773022	0.160143	#N/A	0.0177295	#N/A	238.164	38.5988	1773	1
1191	M307T103	0.00297003	0.773125	0.844434	#N/A	0.00289355	#N/A	307.082	103.006	2617	1
1192	M832T295___11484	0.00296326	2.56424e-05	0.000198377	#N/A	0.0422274	#N/A	832.034	294.915	24909	1
1193	M310T316	0.00296324	0.203839	0.332277	#N/A	-0.0127533	#N/A	310.202	316.486	4821	1
1194	M289T144	0.00296036	0.258002	0.393218	#N/A	0.0113527	#N/A	289.122	144.338	2424	1
1195	M310T158	0.0029577	0.642141	0.744379	#N/A	-0.00466423	#N/A	310.176	158.046	6915	1
1196	M570T487	0.0029516	0.056268	0.125949	#N/A	0.0191583	#N/A	570.42	487.404	4841	1
1197	M835T382	0.00294955	3.78131e-09	6.07884e-08	#N/A	0.0591009	#N/A	835.22	382.2	1890	1
1198	M274T281	0.00294719	1.65293e-09	2.82687e-08	#N/A	0.0604543	#N/A	274.201	281.06	1659	1
1199	M377T33	0.0029384	0.396396	0.536402	#N/A	-0.00851194	#N/A	377.057	33.4455	4644	1
1200	M339T177___3685	0.0029379	0.290251	0.429657	#N/A	-0.0106145	#N/A	338.938	176.811	4772	1
1201	M301T367	0.00293751	0.0456284	0.107052	#N/A	-0.02006	#N/A	301.202	366.989	2422	1
1202	M673T486	0.00292597	0.105471	0.203011	#N/A	-0.0162477	#N/A	673.486	485.77	1090	1
1203	M682T357___9661	0.00292345	0.0732616	0.153513	#N/A	0.0179767	#N/A	681.538	357.204	5829	1
1204	M621T192	0.00292085	0.18137	0.304608	#N/A	-0.0134143	#N/A	620.849	191.644	1454	1
1205	M204T107	0.00291927	0.00255504	0.0107865	#N/A	0.030272	#N/A	204.142	106.67	7001	1
1206	M256T93___2142	0.00290969	0.00111552	0.00544419	#N/A	0.0327081	#N/A	256.08	92.927	2944	1
1207	M470T206	0.00290878	3.53598e-07	3.9975e-06	#N/A	0.0510786	#N/A	470.108	206.304	1356	1
1208	M789T490___11053	0.00290815	0.505851	0.637109	#N/A	-0.00667763	#N/A	788.553	490.114	1920	1
1209	M401T466	0.00290492	0.0403136	0.0971928	#N/A	-0.0205788	#N/A	401.288	466.364	7986	1
1210	M424T225___5195	0.00290462	0.379664	0.520597	#N/A	0.00881745	#N/A	423.727	225.02	4286	1
1211	M663T485	0.00290175	0.00173095	0.00782229	#N/A	0.0314369	#N/A	663.43	485.469	1531	1
1212	M310T444	0.00289938	0.00858047	0.0287974	#N/A	0.0263759	#N/A	310.158	444.05	9693	1
1213	M267T131	0.0028917	0.944726	0.964685	#N/A	0.000695874	#N/A	267.135	131.311	12053	1
1214	M199T98	0.00288724	6.47415e-18	2.89107e-16	#N/A	0.0863953	#N/A	199.109	97.5886	13051	1
1215	M682T279___9672	0.00288585	0.000167902	0.00104458	#N/A	-0.0377554	#N/A	681.982	278.96	4880	1
1216	M146T109	0.00288259	1.39648e-09	2.41916e-08	#N/A	0.0607265	#N/A	146.117	108.86	3897	1
1217	M218T165	0.00288119	9.36401e-06	8.03286e-05	#N/A	-0.0444554	#N/A	218.1	164.69	13032	1
1218	M579T443	0.00288102	8.9736e-07	9.46585e-06	#N/A	-0.0492807	#N/A	579.351	443.477	1784	1
1219	M201T268	0.00287994	0.00412542	0.0160349	#N/A	0.0287841	#N/A	201.089	267.705	2174	1
1220	M502T451	0.00287888	2.82363e-13	8.0199e-12	#N/A	0.073197	#N/A	502.293	451.061	12634	1
1221	M793T462	0.00287672	0.950652	0.968635	#N/A	0.00062117	#N/A	792.567	462.346	3213	1
1222	M496T256	0.00287432	0.0151464	0.0450914	#N/A	0.0243747	#N/A	496.182	256.45	1344	1
1223	M403T176	0.00286893	0.297951	0.43846	#N/A	0.0104466	#N/A	403.254	175.964	3990	1
1224	M255T397	0.00286513	0.656358	0.755629	#N/A	-0.00446589	#N/A	255.194	396.884	7775	1
1225	M307T78	0.00286196	0.562254	0.682997	#N/A	0.00581634	#N/A	307.083	78.0876	20113	1
1226	M436T144	0.00285841	0.00279413	0.0115769	#N/A	0.029999	#N/A	435.74	143.716	2885	1
1227	M414T86	0.00285754	0.256847	0.391901	#N/A	0.0113803	#N/A	414.206	85.9252	2092	1
1228	M607T281___8526	0.00285524	0.474922	0.608161	#N/A	0.00717124	#N/A	607.312	280.949	6946	1
1229	M336T179	0.00285363	0.0139558	0.0423023	#N/A	0.0246711	#N/A	336.16	179.021	3648	1
1230	M363T168___4102	0.00284948	0.0406219	0.0977017	#N/A	0.0205472	#N/A	363.214	167.588	2394	1
1231	M249T455	0.00284703	0.348813	0.491026	#N/A	0.00940335	#N/A	249.185	454.881	3371	1
1232	M530T510	0.00283887	0.452576	0.587501	#N/A	-0.00753892	#N/A	530.379	510.285	1625	1
1233	M511T523	0.00283493	4.56696e-16	1.71538e-14	#N/A	0.0813898	#N/A	511.396	523.026	8984	1
1234	M269T472	0.00283	0.0259854	0.0685908	#N/A	-0.0223438	#N/A	269.248	471.99	3891	1
1235	M519T488	0.0028296	0.0233732	0.0633116	#N/A	-0.0227536	#N/A	519.333	487.952	3149	1
1236	M378T192	0.00282696	9.26095e-05	0.000631378	#N/A	0.0392212	#N/A	378.155	192.112	2813	1
1237	M480T244___6227	0.00282474	0.224833	0.35596	#N/A	0.0121822	#N/A	480.128	244.379	4733	1
1238	M572T464	0.00281805	0.571632	0.691151	#N/A	0.00567736	#N/A	572.379	464.12	7146	1
1239	M404T45___4831	0.0028158	0.455593	0.590845	#N/A	-0.0074887	#N/A	404.034	44.9449	1650	1
1240	M265T95	0.00281356	0.0362726	0.0897657	Phenylalanylyaline/Phe-val	0.0210136	NIST/orbitrap	265.154	95.3548	5168	1
1241	M232T22	0.00281309	0.318931	0.459833	#N/A	-0.0100031	#N/A	232.093	21.943	2289	1
1242	M278T78	0.00281013	0.000702172	0.00367931	#N/A	0.0340027	#N/A	278.117	77.7303	9059	1
1243	M942T278	0.00280262	0.00413154	0.0160509	#N/A	-0.0287794	#N/A	942.449	278.012	5102	1
1244	M356T135	0.00279795	0.00017068	0.00105969	#N/A	0.0377142	#N/A	356.18	134.61	1992	1
1245	M230T22	0.00279558	0.376142	0.516983	#N/A	-0.0088828	#N/A	230.097	22.0345	20298	1
1246	M355T541	0.00279497	0.00410945	0.0159883	#N/A	0.0287964	#N/A	355.339	541.222	2098	1
1247	M360T74___4041	0.00279125	1.82059e-07	2.16478e-06	#N/A	0.0523247	#N/A	359.606	74.4381	2135	1
1248	M250T77	0.00279084	0.156212	0.27332	#N/A	0.014231	#N/A	250.075	77.4343	6663	1
1249	M195T487	0.00278817	0.219976	0.350618	#N/A	-0.0123108	#N/A	195.124	486.848	961	1
1250	M533T490	0.00278584	0.00614977	0.0222066	#N/A	0.0274929	#N/A	533.342	489.768	4138	1
1251	M337T139	0.00278362	0.796681	0.859791	#N/A	0.00258596	#N/A	337.029	139.011	6588	1
1252	M474T59	0.00278331	0.000395991	0.0022447	#N/A	0.0355471	#N/A	474.181	58.5133	3309	1
1253	M198T416	0.00277691	0.885779	0.924421	#N/A	0.00144178	#N/A	198.185	416.009	1977	1
1254	M481T480	0.0027739	1.79846e-06	1.8138e-05	#N/A	0.0478974	#N/A	481.347	479.946	18630	1
1255	M225T164	0.0027711	0.0186373	0.0527932	#N/A	0.0236107	#N/A	225.159	164.28	4931	1
1256	M192T153	0.00276999	0.00104668	0.00517102	#N/A	-0.0328889	#N/A	192.065	153.306	2056	1
1257	M300T148	0.00276606	0.00901274	0.0299605	#N/A	-0.0262077	#N/A	300.067	148.485	7409	1
1258	M136T408	0.002765	0.0557699	0.125017	#N/A	-0.0191972	#N/A	136.085	408.041	1666	1
1259	M325T74___3380	0.00276312	0.00108433	0.00532427	#N/A	0.0327887	#N/A	324.992	73.6031	2810	1
1260	M393T194	0.00276077	0.00291925	0.0119964	#N/A	0.0298645	#N/A	393.211	193.982	4180	1
1261	M279T66	0.00275156	0.521327	0.648809	#N/A	0.00643664	#N/A	279.1	65.9359	3104	1
1262	M327T59	0.00275041	0.00211713	0.00925405	#N/A	0.0308391	#N/A	327.041	59.2251	2358	1
1263	M234T427	0.00274892	0.0555757	0.124737	#N/A	-0.0192125	#N/A	234.186	427.471	7394	1
1264	M537T388	0.00274833	1.49446e-06	1.51865e-05	#N/A	-0.0482694	#N/A	537.337	387.702	1806	1
1265	M397T164	0.00274678	4.63219e-24	3.2377e-22	#N/A	0.101285	#N/A	397.159	164.187	2138	1
1266	M366T465	0.00274183	0.788173	0.854049	#N/A	-0.00269676	#N/A	366.14	464.896	9897	1
1267	M871T9___11820	0.00273894	0.140953	0.25318	#N/A	0.0147761	#N/A	871.235	9.25589	2227	1
1268	M533T523	0.00273697	0.228037	0.359899	#N/A	0.0120984	#N/A	533.378	523.298	1378	1
1269	M768T306___10820	0.00273643	0.00088894	0.00450807	#N/A	0.0333486	#N/A	767.878	305.781	5981	1
1270	M840T312___11551	0.00273287	0.886394	0.924562	#N/A	0.00143396	#N/A	839.952	311.558	7230	1
1271	M734T229	0.00273235	0.276447	0.415129	#N/A	0.0109233	#N/A	734.35	229.158	5812	1
1272	M279T145	0.0027315	1.16214e-06	1.19914e-05	#N/A	-0.0487705	#N/A	279.038	144.873	2144	1
1273	M628T509	0.00273129	0.00119572	0.00576902	#N/A	0.0325101	#N/A	628.392	508.574	1261	1
1274	M628T243___8887	0.00273107	0.285387	0.424567	#N/A	0.0107221	#N/A	627.806	243.296	3219	1
1275	M151T247	0.00273019	5.33925e-14	1.61342e-12	#N/A	0.0754039	#N/A	151.039	246.97	621	1
1276	M494T204	0.0027248	0.957721	0.97199	#N/A	0.000532098	#N/A	494.261	203.828	2536	1
1277	M595T447	0.00272372	0.0488568	0.112751	#N/A	-0.0197692	#N/A	594.824	447.054	1539	1
1278	M174T92	0.00271855	0.000263094	0.0015607	#N/A	0.0366142	#N/A	174.054	91.5809	5814	1
1279	M521T268___7006	0.00271764	0.0487127	0.112515	#N/A	0.0197819	#N/A	520.692	267.846	12669	1
1280	M386T36	0.00271366	0.23115	0.363029	#N/A	-0.0120178	#N/A	386.064	36.2846	10103	1
1281	M551T106	0.00271306	0.0477136	0.110685	#N/A	0.0198703	#N/A	551.131	106.34	1328	1
1282	M301T136	0.00271112	0.0797276	0.163733	#N/A	0.0175861	#N/A	301.139	135.597	2610	1
1283	M683T492	0.00270683	0.68966	0.780663	#N/A	0.0040079	#N/A	683.438	491.619	1794	1
1284	M212T23	0.00270494	8.73752e-08	1.10602e-06	#N/A	0.053671	#N/A	212.104	23.3976	1786	1
1285	M547T250	0.0027039	0.052916	0.120051	#N/A	0.0194258	#N/A	547.331	250.178	3277	1
1286	M515T287	0.00270256	0.399898	0.539564	#N/A	0.00844899	#N/A	515.281	287.311	10871	1
1287	M521T454___7014	0.00269859	2.21087e-08	3.13421e-07	#N/A	-0.0561088	#N/A	520.949	454.04	3783	1
1288	M472T60	0.0026977	0.0390413	0.0948938	#N/A	0.0207116	#N/A	472.144	59.9649	1677	1
1289	M636T26	0.00269745	0.58137	0.698962	#N/A	0.00553419	#N/A	636.144	25.6082	3184	1
1290	M615T213___8689	0.00269728	0.479002	0.612215	#N/A	0.00710515	#N/A	615.017	212.814	6969	1
1291	M414T205___5004	0.00267893	0.0377212	0.0924276	#N/A	-0.0208532	#N/A	413.835	205.386	6179	1
1292	M321T104	0.00267866	0.484016	0.616956	#N/A	-0.00702435	#N/A	321.142	103.669	7555	1
1293	M423T113	0.0026776	0.358563	0.500196	#N/A	0.0092148	#N/A	423.104	112.708	3993	1
1294	M311T372	0.00267526	0.911181	0.941519	#N/A	0.00111961	#N/A	311.095	372.114	5228	1
1295	M429T224	0.00267048	1.04113e-12	2.71708e-11	#N/A	0.0714215	#N/A	429.036	223.624	4837	1
1296	M400T195	0.00267007	0.420695	0.559303	#N/A	0.00808179	#N/A	400.231	194.979	8667	1
1297	M426T61	0.00266954	1.57614e-08	2.29097e-07	#N/A	0.0566939	#N/A	426.15	60.6571	4636	1
1298	M491T505	0.00266763	1.24725e-07	1.54474e-06	#N/A	0.0530224	#N/A	491.233	505.214	1605	1
1299	M420T223	0.00266376	0.0273115	0.0714464	#N/A	0.0221492	#N/A	420.108	223.025	1731	1
1300	M237T130	0.00266279	0.00881929	0.0294759	#N/A	0.0262821	#N/A	237.123	130.031	7073	1
1301	M250T21	0.00265556	0.110389	0.209964	#N/A	-0.0160224	#N/A	250.111	21.1531	1543	1
1302	M487T489	0.00264942	0.943562	0.964072	#N/A	-0.00071055	#N/A	487.325	488.554	2063	1
1303	M640T237___9080	0.0026456	0.637217	0.740924	#N/A	0.00473333	#N/A	640.345	237.235	7531	1
1304	M568T451	0.00264552	0.0357406	0.0888046	#N/A	0.0210739	#N/A	568.34	450.811	13391	1
1305	M638T219___9037	0.00264524	0.280069	0.418749	#N/A	-0.0108412	#N/A	638.028	218.959	6988	1
1306	M640T443	0.00264235	0.0138391	0.0420086	#N/A	0.0247013	#N/A	640.345	443.153	2580	1
1307	M213T95	0.00264172	0.463369	0.598227	#N/A	0.0073601	#N/A	213.128	95.3262	5678	1
1308	M668T467	0.00264131	1.57595e-07	1.90775e-06	#N/A	0.0525919	#N/A	668.263	467.057	3900	1
1309	M184T189	0.00263628	0.57598	0.694737	#N/A	0.00561328	#N/A	184.097	188.673	6575	1
1310	M588T290	0.00263555	0.000276492	0.00163295	#N/A	0.0364861	#N/A	588.295	289.966	2009	1
1311	M370T444	0.00262563	0.0579161	0.128316	#N/A	0.0190317	#N/A	370.189	444.075	4870	1
1312	M535T497	0.00262406	0.512773	0.642327	#N/A	0.00656937	#N/A	535.395	496.895	1864	1
1313	M553T261	0.00261905	0.011318	0.0359297	#N/A	0.0254167	#N/A	552.809	261.475	6311	1
1314	M605T480	0.00261796	0.00280721	0.011618	#N/A	0.0299846	#N/A	605.274	479.755	1793	1
1315	M100T118	0.00261734	0.943216	0.964072	Cyclohexanamine	-0.000714921	NIST/mona	100.111	117.731	11668	1
1316	M225T174	0.00261573	0.359067	0.500476	#N/A	0.00920515	#N/A	225.16	174.319	1546	1
1317	M534T486	0.00261313	0.00226597	0.00979765	#N/A	0.0306352	#N/A	534.348	486.243	1222	1
1318	M796T391	0.00260927	0.00886985	0.0296202	#N/A	0.0262625	#N/A	796.339	390.688	5542	1
1319	M621T465	0.00260713	0.00195216	0.00864544	#N/A	-0.0310811	#N/A	621.419	464.747	3548	1
1320	M310T131	0.00260684	0.0693271	0.147304	#N/A	-0.0182284	#N/A	310.14	130.933	5936	1
1321	M414T390	0.00260316	1.80475e-06	1.81786e-05	#N/A	-0.0478904	#N/A	414.301	390.055	5511	1
1322	M482T200___6267	0.0025982	2.96548e-05	0.000227231	#N/A	0.0418969	#N/A	482.253	200.116	2364	1
1323	M453T221	0.00259733	0.740863	0.819804	#N/A	0.00331933	#N/A	453.234	221.053	5036	1
1324	M282T57	0.00259254	1.95387e-07	2.31299e-06	1-METHYLADENOSINE	0.0521934	inhouse	282.119	57.2793	7411	1
1325	M279T99	0.00259234	0.140807	0.252975	#N/A	0.0147815	#N/A	279.162	99.2585	2814	1
1326	M522T284___7046	0.00259103	0.745317	0.823259	#N/A	0.0032602	#N/A	522.275	284.18	2326	1
1327	M465T228___5954	0.00259037	0.0030454	0.0124133	#N/A	0.0297341	#N/A	465.267	227.674	6747	1
1328	M386T181	0.00259031	0.792248	0.856732	#N/A	0.00264366	#N/A	385.726	181.363	3678	1
1329	M320T55	0.00258737	0.682342	0.775305	#N/A	-0.0041078	#N/A	320.091	55.4102	6551	1
1330	M299T345	0.0025851	5.65281e-06	5.06547e-05	#N/A	-0.0455339	#N/A	299.186	345.385	1083	1
1331	M557T260	0.0025844	0.367948	0.508697	#N/A	-0.00903633	#N/A	557.366	259.861	2059	1
1332	M228T121	0.00257037	0.000176108	0.00108973	#N/A	0.0376356	#N/A	228.135	120.7	3846	1
1333	M873T274___11834	0.00256681	0.625963	0.733025	#N/A	0.00489216	#N/A	872.887	273.517	3541	1
1334	M161T427	0.00256661	0.00563004	0.0207398	#N/A	-0.0277828	#N/A	161.097	427.419	11147	1
1335	M629T88	0.00255535	0.0809624	0.165676	#N/A	0.0175144	#N/A	629.138	87.9348	3730	1
1336	M165T391	0.00255301	0.195686	0.32199	#N/A	0.0129867	#N/A	165.075	391.469	10132	1
1337	M424T34	0.00255254	1.31566e-11	3.05643e-10	#N/A	0.0678409	#N/A	424.102	34.0272	554	1
1338	M492T269___6442	0.00254948	0.00321299	0.0129844	#N/A	0.0295683	#N/A	492.266	268.634	7358	1
1339	M928T284___12221	0.00254933	0.0233088	0.0632711	#N/A	-0.0227642	#N/A	927.699	284.484	6590	1
1340	M309T149	0.00254128	0.669704	0.765947	#N/A	0.00428129	#N/A	309.108	149.37	4105	1
1341	M489T505	0.00254033	2.96829e-11	6.50111e-10	#N/A	0.0666528	#N/A	489.228	505.165	10409	1
1342	M550T454___7578	0.00253835	0.0347907	0.0870581	#N/A	-0.0211835	#N/A	549.799	454.037	4353	1
1343	M479T205___6203	0.0025362	0.0382253	0.0933623	#N/A	0.0207986	#N/A	479.094	204.62	10954	1
1344	M329T120	0.00253573	0.656943	0.755978	#N/A	0.00445777	#N/A	329.106	120.103	3002	1
1345	M487T36	0.00253459	0.590515	0.705703	#N/A	-0.00540074	#N/A	487.11	35.7718	3736	1
1346	M690T311	0.00253384	0.37943	0.520453	#N/A	-0.00882179	#N/A	689.731	311.489	5971	1
1347	M668T209	0.00253031	0.463882	0.598697	#N/A	0.00735166	#N/A	668.366	209.474	1411	1
1348	M507T252___6740	0.00252746	0.00332142	0.0133555	#N/A	0.0294652	#N/A	506.757	252.431	3491	1
1349	M384T192	0.00252406	0.10825	0.206599	#N/A	0.0161194	#N/A	383.896	191.988	1232	1
1350	M257T82	0.00252119	2.61454e-23	1.79621e-21	#N/A	0.0995834	#N/A	257.113	81.6658	13467	1
1351	M441T501	0.00251971	0.0404608	0.0974061	#N/A	0.0205637	#N/A	441.189	501.162	3739	1
1352	M191T82	0.00251789	1.57241e-08	2.28967e-07	#N/A	-0.056698	#N/A	191.081	81.5216	6985	1
1353	M398T50	0.00251573	0.0165366	0.0482299	#N/A	-0.0240536	#N/A	398.222	49.9572	860	1
1354	M601T25	0.00251532	0.101923	0.197507	#N/A	-0.0164153	#N/A	601.185	25.4718	4020	1
1355	M619T383	0.00251402	4.0961e-06	3.79752e-05	#N/A	0.04621	#N/A	619.186	383.101	8108	1
1356	M606T166___8499	0.00250339	0.0834578	0.169135	#N/A	-0.0173723	#N/A	606.331	166.216	2512	1
1357	M560T289___7767	0.00250289	0.170972	0.292523	#N/A	0.0137408	#N/A	560.047	288.766	10780	1
1358	M166T228	0.00249606	0.657119	0.756072	#N/A	0.00445533	#N/A	166.05	227.606	4704	1
1359	M327T157	0.00249561	0.754461	0.829951	#N/A	0.00313918	#N/A	327.155	157.374	1978	1
1360	M675T364	0.00249494	0.308688	0.449826	#N/A	-0.0102171	#N/A	674.659	364.484	1254	1
1361	M322T172	0.00249476	0.269219	0.406152	#N/A	0.0110891	#N/A	322.185	172.318	1309	1
1362	M273T331	0.00249463	5.35875e-05	0.000385619	#N/A	-0.0405266	#N/A	273.181	330.573	1826	1
1363	M528T466	0.00249234	0.344904	0.48723	#N/A	-0.00947988	#N/A	528.41	465.689	4143	1
1364	M627T244___8873	0.00249108	0.139983	0.251944	#N/A	0.0148123	#N/A	626.804	243.626	4953	1
1365	M284T120	0.00249074	0.191977	0.317552	#N/A	0.0130952	#N/A	283.65	120.455	2111	1
1366	M467T22	0.00248996	0.189461	0.314711	#N/A	0.0131697	#N/A	466.983	22.3512	4730	1
1367	M199T73	0.00248937	3.57194e-09	5.77691e-08	#N/A	0.0591951	#N/A	199.083	73.2576	4754	1
1368	M666T75	0.0024881	0.573644	0.692751	#N/A	-0.00564768	#N/A	666.076	74.5232	7718	1
1369	M545T479	0.00248403	6.57538e-07	7.15195e-06	#N/A	0.0498877	#N/A	545.341	478.967	10664	1
1370	M252T188	0.0024822	0.00032498	0.00188879	#N/A	0.0360664	#N/A	252.094	188.21	1011	1
1371	M627T269___8875	0.00247927	3.18872e-05	0.000241801	#N/A	0.041731	#N/A	626.841	269.22	3901	1
1372	M150T477	0.0024769	0.00153504	0.00709935	#N/A	-0.0317888	#N/A	150.028	477.493	1706	1
1373	M248T110	0.00247516	0.151468	0.266823	#N/A	0.0143959	#N/A	248.132	110.227	5602	1
1374	M371T194	0.0024733	0.00139485	0.00653748	#N/A	0.032067	#N/A	371.227	193.597	4356	1
1375	M534T237___7274	0.00247197	0.864336	0.908768	#N/A	0.00171489	#N/A	533.951	237.415	5888	1
1376	M925T10	0.00246756	0.0110248	0.0351518	#N/A	0.0255089	#N/A	924.568	10.1416	2026	1
1377	M481T122	0.00246516	0.000151023	0.000954344	#N/A	0.0380201	#N/A	481.107	121.57	2147	1
1378	M780T9___10961	0.00246332	0.482999	0.616245	#N/A	0.00704072	#N/A	780.238	9.43765	1842	1
1379	M687T292___9742	0.00245879	0.00423083	0.0163891	#N/A	0.028704	#N/A	686.691	291.775	12576	1
1380	M461T109	0.0024566	0.113885	0.21529	#N/A	0.0158671	#N/A	461.211	109.068	3054	1
1381	M496T296	0.00245547	0.037789	0.0924933	#N/A	0.0208459	#N/A	495.777	296.284	2765	1
1382	M372T220	0.00245531	0.00793759	0.0270349	#N/A	0.0266405	#N/A	372.229	219.579	1906	1
1383	M707T9___10041	0.00245486	0.895321	0.930874	#N/A	0.00132061	#N/A	707.236	9.30592	1372	1
1384	M421T149	0.00245336	0.960532	0.973614	#N/A	0.000496685	#N/A	421.067	149.126	6051	1
1385	M488T286___6359	0.00245315	0.841921	0.892556	#N/A	0.00200174	#N/A	487.743	285.951	6905	1
1386	M394T531	0.00245059	0.0195231	0.0549155	#N/A	0.023437	#N/A	394.309	531.353	2873	1
1387	M233T65	0.00245046	3.87804e-08	5.28333e-07	#N/A	0.0551243	#N/A	233.113	64.847	5370	1
1388	M277T48	0.00245028	0.636932	0.740903	#N/A	0.00473734	#N/A	277.157	48.2433	5447	1
1389	M833T267___11490	0.00244826	0.21778	0.347669	#N/A	0.0123696	#N/A	832.683	267.387	3878	1
1390	M821T481	0.00244822	0.802169	0.863464	#N/A	0.00251467	#N/A	820.602	480.906	952	1
1391	M553T229	0.00244573	0.021667	0.0598075	#N/A	0.0230433	#N/A	553.295	228.735	3709	1
1392	M302T82	0.00244337	0.94534	0.965029	#N/A	0.000688136	#N/A	302.176	81.6593	1799	1
1393	M312T526	0.00244268	0.00171421	0.00776272	#N/A	0.0314655	#N/A	312.309	525.617	5172	1
1394	M675T346	0.00243927	0.255622	0.390551	#N/A	-0.0114096	#N/A	674.706	346.275	2567	1
1395	M765T306___10784	0.00243797	0.0299672	0.0770312	#N/A	0.0217829	#N/A	765.385	306.137	12037	1
1396	M392T218	0.00243337	0.180987	0.304298	#N/A	-0.013426	#N/A	392.076	217.619	2920	1
1397	M841T306___11570	0.00242876	0.544818	0.6692	#N/A	0.00607776	#N/A	841.445	306.282	7384	1
1398	M107T267	0.0024276	0.00180839	0.00811605	#N/A	0.0313078	#N/A	107.071	267.336	4584	1
1399	M236T110	0.00242648	2.40725e-08	3.39464e-07	#N/A	0.0559608	#N/A	236.131	109.756	2699	1
1400	M524T552	0.00242526	0.366533	0.507614	#N/A	0.00906304	#N/A	524.452	551.692	3041	1
1401	M648T498	0.00242382	0.0796543	0.16368	#N/A	-0.0175904	#N/A	647.513	497.82	1048	1
1402	M546T488	0.00241992	1.6502e-05	0.000133176	#N/A	0.0432152	#N/A	546.332	488.183	1786	1
1403	M559T27	0.00241891	0.0176432	0.0505222	#N/A	0.0238145	#N/A	559.165	26.733	1029	1
1404	M493T150___6454	0.00241857	0.00631163	0.0226993	#N/A	0.0274071	#N/A	492.937	150.117	3821	1
1405	M499T218	0.00241841	0.551966	0.675051	#N/A	0.0059701	#N/A	499.29	218.044	3349	1
1406	M318T250	0.00241751	0.438105	0.57428	#N/A	0.00778251	#N/A	318.182	250.474	8758	1
1407	M576T307	0.0024162	1.85696e-08	2.67017e-07	#N/A	0.0564112	#N/A	576.143	306.798	2381	1
1408	M497T470___6542	0.00241573	4.49214e-05	0.00032915	#N/A	0.0409395	#N/A	497.344	470.186	12933	1
1409	M504T135	0.00241535	0.753486	0.829319	#N/A	-0.00315206	#N/A	504.254	134.671	1208	1
1410	M536T497	0.00241494	5.25511e-12	1.26469e-10	#N/A	0.0691571	#N/A	536.372	496.986	8957	1
1411	M444T231	0.00240995	0.000337091	0.00194931	#N/A	0.0359707	#N/A	444.224	230.739	6622	1
1412	M328T131	0.00240947	6.22811e-08	8.14009e-07	#N/A	0.0542812	#N/A	328.024	130.849	4874	1
1413	M247T221	0.00240608	0.00436232	0.0168498	#N/A	0.0286065	#N/A	247.191	221.316	3162	1
1414	M480T202	0.00240512	0.0248576	0.0662924	#N/A	0.0225161	#N/A	479.59	202.339	4895	1
1415	M560T290	0.0024047	0.083844	0.169331	#N/A	0.0173506	#N/A	559.653	289.999	8799	1
1416	M361T92	0.00239799	0.176918	0.299762	#N/A	0.0135523	#N/A	361.197	92.3099	2489	1
1417	M497T470___6528	0.00239341	4.99499e-10	9.35891e-09	#N/A	0.0623617	#N/A	496.644	470.332	9587	1
1418	M265T171___2279	0.00239138	1.41191e-51	3.07152e-49	Phenylacetylglutamine	0.150781	NIST	265.124	171.055	23165	1
1419	M255T66	0.002391	7.34423e-07	7.92388e-06	#N/A	0.0496726	#N/A	255.081	66.4722	3033	1
1420	M240T150	0.00239009	0.0193672	0.0546224	#N/A	0.023467	#N/A	240.099	150.457	3311	1
1421	M191T299	0.00238903	0.00815628	0.0276392	#N/A	0.0265484	#N/A	191.128	298.894	4986	1
1422	M438T205	0.00238834	0.149524	0.264322	#N/A	0.0144647	#N/A	437.515	204.749	5997	1
1423	M520T80	0.00238716	0.116597	0.219539	#N/A	-0.0157492	#N/A	520.143	80.1621	3117	1
1424	M688T304___9764	0.00238476	0.180186	0.303443	#N/A	-0.0134507	#N/A	688.365	304.245	15778	1
1425	M215T417	0.00238206	0.648083	0.748891	#N/A	-0.00458112	#N/A	215.164	417.081	3085	1
1426	M223T57	0.00238084	2.5217e-16	9.74491e-15	#N/A	0.0821064	#N/A	223.021	56.514	1813	1
1427	M341T195	0.00238084	0.018032	0.0514705	#N/A	-0.0237337	#N/A	340.684	195.42	1941	1
1428	M872T274	0.00237577	0.575499	0.694365	#N/A	0.00562037	#N/A	872.386	273.501	5218	1
1429	M782T317	0.00237321	0.19895	0.326094	#N/A	0.0128924	#N/A	781.559	316.856	1418	1
1430	M565T257	0.0023654	0.0359516	0.089191	#N/A	0.0210499	#N/A	565.306	257.18	2100	1
1431	M243T128	0.00236457	0.410413	0.548993	#N/A	0.00826195	#N/A	243.052	128.088	1681	1
1432	M432T390	0.00236364	0.000907044	0.00458831	#N/A	-0.0332921	#N/A	432.31	390.493	12846	1
1433	M241T91	0.0023612	0.0296548	0.0763746	#N/A	0.0218245	#N/A	241.104	90.7841	13954	1
1434	M219T195	0.00235416	1.29022e-61	3.57613e-59	#N/A	0.1651	#N/A	219.113	194.914	2575	1
1435	M677T267___9610	0.00235244	0.105663	0.203272	#N/A	0.0162387	#N/A	677.127	267.211	1436	1
1436	M432T443	0.0023509	0.000547771	0.00296897	#N/A	-0.0346797	#N/A	432.302	443.378	1568	1
1437	M439T80	0.00234755	0.237791	0.369918	#N/A	0.0118485	#N/A	439.115	79.5827	905	1
1438	M241T185	0.00234649	0.724047	0.807085	#N/A	-0.00354358	#N/A	241.159	184.721	1390	1
1439	M338T190	0.00234635	0.603129	0.715988	#N/A	0.00521824	#N/A	337.671	189.633	1216	1
1440	M525T510___7111	0.00234596	5.84366e-09	9.12065e-08	#N/A	0.058377	#N/A	525.376	510.336	11512	1
1441	M253T134	0.00234494	0.000118994	0.000781866	#N/A	0.0386097	#N/A	253.154	133.602	5615	1
1442	M544T81	0.00234484	0.000107372	0.000719212	#N/A	0.0388614	#N/A	544.232	81.3588	963	1
1443	M366T126___4157	0.00234234	0.186272	0.310376	#N/A	0.0132651	#N/A	365.712	125.584	5190	1
1444	M589T550	0.00234162	0.306514	0.447224	#N/A	0.0102632	#N/A	589.43	549.783	1482	1
1445	M309T431___3095	0.00233856	9.25664e-23	6.08348e-21	#N/A	0.0983216	#N/A	309.143	430.766	1070	1
1446	M792T391	0.00233697	0.0895965	0.177821	#N/A	0.0170368	#N/A	792.386	390.689	5406	1
1447	M265T32	0.00233634	0.614172	0.724071	#N/A	0.00505987	#N/A	265.066	31.8311	2614	1
1448	M732T372___10365	0.00233349	6.12388e-09	9.48434e-08	#N/A	0.0582986	#N/A	731.852	372.025	1281	1
1449	M623T428	0.00233054	0.00691394	0.0242788	#N/A	0.0271044	#N/A	623.32	427.71	3820	1
1450	M442T128	0.00232978	0.292824	0.43267	#N/A	0.010558	#N/A	442.192	128.058	2111	1
1451	M213T174	0.0023281	0.000306976	0.00179322	#N/A	0.0362149	#N/A	213.137	174.221	2731	1
1452	M405T57	0.00232802	6.92539e-16	2.53028e-14	#N/A	-0.0808838	#N/A	405.177	56.7586	3822	1
1453	M281T121	0.00232761	0.362915	0.504254	#N/A	-0.00913168	#N/A	281.099	120.714	9833	1
1454	M813T376	0.0023265	6.33209e-08	8.20925e-07	#N/A	-0.0542515	#N/A	812.671	376.373	2625	1
1455	M344T176	0.00232276	0.00250757	0.0106307	#N/A	0.030329	#N/A	344.227	175.521	6084	1
1456	M277T240	0.00232064	0.0226189	0.0620303	#N/A	-0.0228794	#N/A	277.105	239.82	2577	1
1457	M637T27	0.00231903	0.820904	0.877283	#N/A	0.00227219	#N/A	637.156	27.1181	6235	1
1458	M327T81	0.00231866	3.67261e-12	9.08322e-11	#N/A	0.0696644	#N/A	327.059	81.0351	1837	1
1459	M445T381	0.00231836	7.63048e-06	6.64505e-05	#N/A	-0.0448957	#N/A	445.254	381.322	1825	1
1460	M513T200	0.00231764	0.289424	0.42859	#N/A	0.0106327	#N/A	513.036	200.434	6032	1
1461	M197T238	0.00231668	0.854725	0.902055	#N/A	-0.00183769	#N/A	197.117	237.853	4477	1
1462	M424T83	0.00231083	0.0229856	0.0626087	#N/A	-0.0228178	#N/A	424.138	82.6127	5666	1
1463	M336T427	0.00230926	0.212515	0.342461	#N/A	0.0125124	#N/A	336.228	427.462	5528	1
1464	M172T86	0.00230464	0.0004395	0.00244647	#N/A	0.0352705	#N/A	172.097	85.6548	5516	1
1465	M940T300___12308	0.00230427	0.0542145	0.122351	#N/A	0.0193205	#N/A	940.392	300.202	4790	1
1466	M223T109	0.00229875	3.11722e-10	6.02313e-09	#N/A	0.0630979	#N/A	223.108	109.378	5768	1
1467	M388T75	0.00229302	0.0033083	0.0133094	#N/A	0.0294775	#N/A	388.109	75.2364	6343	1
1468	M736T228	0.00229108	0.86079	0.905869	#N/A	0.00176017	#N/A	735.853	227.988	1782	1
1469	M778T344___10942	0.00229095	4.57842e-13	1.26032e-11	#N/A	-0.0725443	#N/A	778.059	344.015	10575	1
1470	M459T489	0.00228961	0.125368	0.231817	#N/A	-0.015382	#N/A	459.33	488.664	3658	1
1471	M602T510	0.00228889	0.0817409	0.166929	#N/A	0.0174697	#N/A	602.347	510.336	4128	1
1472	M280T264	0.00228512	0.278298	0.416855	#N/A	0.0108813	#N/A	280.17	263.582	2189	1
1473	M350T143	0.00227863	3.72861e-08	5.09704e-07	#N/A	0.0551937	#N/A	350.17	143.281	651	1
1474	M551T516	0.00227756	7.19793e-10	1.30898e-08	#N/A	0.0617854	#N/A	551.391	516.139	9508	1
1475	M341T168	0.00227601	0.00880299	0.0294336	#N/A	0.0262884	#N/A	341.117	167.718	1977	1
1476	M694T22	0.00227439	5.01246e-06	4.54229e-05	#N/A	-0.0457873	#N/A	694.064	22.0467	3322	1
1477	M270T83	0.00227235	0.0168543	0.0489395	#N/A	0.0239836	#N/A	269.643	82.9469	1106	1
1478	M647T269	0.00227034	0.61945	0.72842	#N/A	-0.00498462	#N/A	646.577	268.723	1360	1
1479	M523T277___7076	0.0022701	0.0373085	0.0917361	#N/A	0.0208984	#N/A	523.465	277.327	4009	1
1480	M666T35	0.00226958	0.802233	0.863464	#N/A	0.00251383	#N/A	666.071	35.416	1033	1
1481	M705T290___10006	0.00226947	0.0104099	0.0337263	#N/A	0.0257095	#N/A	705.303	289.571	17745	1
1482	M471T59	0.00226755	0.0679782	0.14509	#N/A	0.0183174	#N/A	471.147	59.4064	3856	1
1483	M753T482	0.00226321	0.045469	0.106834	#N/A	0.0200748	#N/A	753.479	482.261	1022	1
1484	M529T158___7177	0.00226314	0.00102791	0.0050845	#N/A	0.0329401	#N/A	529.025	158.009	4237	1
1485	M359T166	0.0022573	1.2928e-26	1.03915e-24	#N/A	0.106866	#N/A	359.134	165.803	1905	1
1486	M542T253___7419	0.00225649	0.164105	0.28404	#N/A	0.0139647	#N/A	541.787	252.746	5798	1
1487	M133T140	0.00225439	0.107903	0.206324	#N/A	-0.0161353	#N/A	133.034	139.934	4805	1
1488	M239T133	0.00225234	0.0194061	0.0547127	#N/A	0.0234595	#N/A	239.149	132.864	6243	1
1489	M220T158	0.00225218	0.00124438	0.00596444	#N/A	0.0323959	#N/A	220.064	157.992	2153	1
1490	M657T257	0.00225021	0.349973	0.492214	#N/A	-0.00938074	#N/A	657.318	257.297	4299	1
1491	M389T219	0.00224772	0.0349215	0.0873093	#N/A	-0.0211682	#N/A	389.142	218.912	9940	1
1492	M168T80	0.00224756	2.55235e-19	1.2903e-17	#N/A	0.0900139	#N/A	168.064	79.951	9175	1
1493	M315T118	0.002247	0.00264323	0.0110831	#N/A	0.0301687	#N/A	315.176	118.42	1832	1
1494	M538T78	0.00224686	0.00109794	0.00537469	#N/A	0.0327533	#N/A	538.172	78.0308	13161	1
1495	M757T295	0.00224521	0.00161386	0.00737894	#N/A	0.0316425	#N/A	756.566	294.907	17433	1
1496	M718T291	0.0022451	0.00868562	0.0291017	#N/A	-0.0263343	#N/A	718.375	291.388	7350	1
1497	M800T310___11176	0.0022438	0.000204787	0.00124797	#N/A	0.0372546	#N/A	799.975	310.236	11822	1
1498	M445T220___5611	0.00224218	0.94351	0.964072	#N/A	0.000711212	#N/A	445.49	220.247	5615	1
1499	M510T134	0.00224154	0.000960597	0.00481677	#N/A	0.0331311	#N/A	510.133	133.555	5318	1
1500	M529T287	0.00224128	0.105682	0.203272	#N/A	0.0162378	#N/A	529.285	287.266	6791	1
1501	M299T192___2903	0.00223893	0.458947	0.594028	#N/A	0.00743309	#N/A	299.168	191.672	2873	1
1502	M692T295___9825	0.00223857	0.0222231	0.0610906	#N/A	0.0229468	#N/A	692.018	294.923	17442	1
1503	M459T258___5841	0.00223823	0.275013	0.413287	#N/A	0.0109559	#N/A	459.227	258.017	2499	1
1504	M293T159___2795	0.00223618	0.593984	0.708795	#N/A	-0.00535038	#N/A	293.156	158.919	4711	1
1505	M512T512	0.00223228	9.51736e-12	2.26333e-10	#N/A	0.0683081	#N/A	512.468	511.887	6335	1
1506	M183T132	0.00223178	1.23331e-05	0.000102517	#N/A	0.0438566	#N/A	183.099	131.997	4862	1
1507	M855T332___11681	0.00223037	0.463968	0.598711	#N/A	-0.00735026	#N/A	855.408	332.105	14895	1
1508	M278T227	0.00222838	0.0652948	0.140444	#N/A	-0.0184989	#N/A	278.159	227.189	988	1
1509	M354T69	0.00222801	2.74217e-14	8.51026e-13	#N/A	0.0762694	#N/A	354.061	68.9997	3567	1
1510	M645T24	0.00222752	0.037833	0.0925727	#N/A	-0.0208411	#N/A	645.128	23.6674	4081	1
1511	M341T75	0.00222548	0.0971392	0.189908	#N/A	0.016649	#N/A	340.558	75.4031	1268	1
1512	M202T127	0.00222295	1.14602e-06	1.18861e-05	#N/A	0.0487982	#N/A	202.086	127.328	2413	1
1513	M394T194	0.0022226	0.0118683	0.0372791	#N/A	0.0252493	#N/A	394.197	194.235	3782	1
1514	M428T96	0.00222152	0.0843376	0.170043	#N/A	0.017323	#N/A	428.149	96.0698	2617	1
1515	M295T86	0.00222047	1.19264e-06	1.22746e-05	#N/A	0.0487191	#N/A	295.162	86.3248	4139	1
1516	M546T217___7509	0.00221941	0.403835	0.54345	#N/A	0.00837861	#N/A	546.484	216.892	2864	1
1517	M421T201	0.00221678	0.00772104	0.0264655	#N/A	0.026734	#N/A	421.173	201.064	1473	1
1518	M484T199___6302	0.00221331	0.148789	0.263487	#N/A	0.0144908	#N/A	484.27	198.764	5276	1
1519	M649T300	0.00221206	0.00641147	0.0229456	#N/A	0.0273552	#N/A	649.055	299.716	7129	1
1520	M957T9___12411	0.00221173	0.123688	0.229343	#N/A	0.0154508	#N/A	957.217	9.2501	3403	1
1521	M485T74	0.0022101	0.00401532	0.0156821	#N/A	-0.0288699	#N/A	485.119	74.1349	2795	1
1522	M699T492	0.00220789	0.686754	0.777895	#N/A	0.00404753	#N/A	699.412	491.654	1318	1
1523	M226T194	0.00220479	3.09752e-05	0.000235553	#N/A	0.0417974	#N/A	226.143	193.589	2961	1
1524	M429T195	0.00220264	0.0254908	0.067628	#N/A	0.0224186	#N/A	429.229	195.036	5515	1
1525	M830T302___11470	0.00220187	0.298988	0.439349	#N/A	0.0104242	#N/A	830.321	301.941	29447	1
1526	M247T490	0.0022	0.512691	0.642327	#N/A	-0.00657066	#N/A	247.205	489.681	1584	1
1527	M520T216	0.00219986	0.955041	0.970864	#N/A	-0.000565858	#N/A	520.264	215.948	6641	1
1528	M360T202	0.00219973	0.07952	0.163572	#N/A	0.0175982	#N/A	359.694	202.353	3780	1
1529	M755T295___10625	0.00219511	0.00561651	0.0206994	#N/A	0.0277907	#N/A	754.565	295.212	16874	1
1530	M481T215	0.00219425	0.087327	0.17461	#N/A	-0.0171586	#N/A	481.229	214.615	1464	1
1531	M660T464	0.00219189	0.334164	0.475653	#N/A	-0.00969307	#N/A	660.489	464.2	3103	1
1532	M606T510	0.00219175	5.00813e-05	0.000363316	#N/A	0.0406855	#N/A	606.287	510.112	5977	1
1533	M118T256	0.0021887	0.0256096	0.0678701	#N/A	0.0224005	#N/A	118.066	256.019	5552	1
1534	M573T493	0.00218205	0.230507	0.362587	#N/A	-0.0120344	#N/A	573.403	493.367	1105	1
1535	M326T115	0.00218186	0.00383209	0.0150733	#N/A	-0.0290174	#N/A	326.182	114.627	8818	1
1536	M151T135	0.00217882	0.480741	0.613851	#N/A	0.00707708	#N/A	151.033	135.311	3323	1
1537	M292T206	0.00217599	0.000660905	0.00348351	#N/A	0.0341689	#N/A	292.145	206.074	3403	1
1538	M429T193	0.00217493	0.163804	0.283681	#N/A	0.0139747	#N/A	428.898	193.402	3598	1
1539	M535T444	0.00217441	0.000180391	0.0011128	#N/A	-0.0375752	#N/A	535.325	443.577	2024	1
1540	M429T58	0.0021687	0.382028	0.523036	#N/A	0.00877378	#N/A	429.117	57.9537	2422	1
1541	M750T490	0.00216388	0.261285	0.397089	#N/A	-0.0112748	#N/A	749.509	490.031	963	1
1542	M526T511	0.00216198	1.33801e-10	2.71588e-09	#N/A	0.0643983	#N/A	525.783	510.505	1507	1
1543	M201T399	0.00216094	0.144966	0.258426	#N/A	0.0146285	#N/A	201.128	399.321	6128	1
1544	M196T24	0.0021606	0.00776713	0.0265895	#N/A	0.0267139	#N/A	196.1	23.8984	471	1
1545	M858T289___11702	0.00215874	0.495395	0.627974	#N/A	-0.00684265	#N/A	857.886	288.825	19490	1
1546	M754T298___10615	0.00215704	0.0393659	0.0954807	#N/A	0.0206773	#N/A	753.79	298.282	11534	1
1547	M141T57	0.00215691	1.98757e-12	5.00817e-11	#N/A	0.0705256	#N/A	141.016	56.7731	6446	1
1548	M649T223___9201	0.00215398	0.320643	0.461473	#N/A	-0.00996783	#N/A	649.373	222.54	2793	1
1549	M198T185	0.00215365	0.000110323	0.000736524	#N/A	0.0387952	#N/A	198.076	184.663	6141	1
1550	M403T46	0.00215288	0.541469	0.666615	#N/A	-0.00612844	#N/A	403.096	45.6448	2309	1
1551	M479T219___6204	0.00215188	0.218632	0.34871	#N/A	0.0123467	#N/A	479.272	218.858	5888	1
1552	M185T182	0.00215056	1.46797e-89	7.86637e-87	#N/A	0.199375	#N/A	185.128	182.371	3870	1
1553	M643T26	0.00214937	0.113756	0.215095	#N/A	0.0158728	#N/A	643.035	26.0986	722	1
1554	M559T275	0.00214566	0.30302	0.443819	#N/A	0.0103376	#N/A	558.533	275.066	3436	1
1555	M493T208	0.00214543	0.59705	0.711608	#N/A	-0.00530598	#N/A	492.909	208.446	1069	1
1556	M470T538	0.00213866	0.00539629	0.0200163	#N/A	0.0279211	#N/A	470.318	538.405	3023	1
1557	M475T224	0.0021372	0.00394053	0.0154206	#N/A	-0.0289293	#N/A	475.294	224.471	4162	1
1558	M404T92	0.00213569	0.000263713	0.00156322	#N/A	0.0366082	#N/A	404.124	92.276	3632	1
1559	M412T47	0.00213479	0.00097079	0.00485879	#N/A	0.0331014	#N/A	412.138	46.8855	3905	1
1560	M712T45	0.00213199	0.164962	0.284786	#N/A	0.0139364	#N/A	712.113	45.0643	1261	1
1561	M712T284___10115	0.00213136	8.14828e-09	1.24281e-07	#N/A	-0.0578183	#N/A	711.866	284.216	11841	1
1562	M616T384	0.00212833	2.89101e-06	2.78298e-05	#N/A	0.0469312	#N/A	616.179	383.59	11700	1
1563	M732T304	0.00212566	0.244493	0.377785	#N/A	-0.0116809	#N/A	732.46	304.437	6163	1
1564	M550T106	0.00212448	0.13817	0.24952	#N/A	0.0148804	#N/A	550.128	106.288	2672	1
1565	M287T347	0.0021236	0.437815	0.574088	#N/A	0.00778743	#N/A	287.147	346.567	782	1
1566	M518T40	0.00212272	0.985056	0.98924	#N/A	-0.000188001	#N/A	518.085	40.2849	1938	1
1567	M544T453	0.00212087	0.00308884	0.0125744	1-Oleoyl-sn-glycero-3-phosphocholine(M+Na)+	0.0296903	NIST	544.34	452.666	15844	1
1568	M345T146	0.0021208	0.918199	0.946141	#N/A	0.00103082	#N/A	345.197	145.757	7135	1
1569	M313T63	0.00211944	0.0699192	0.148053	#N/A	0.0181898	#N/A	313.175	62.606	5973	1
1570	M642T455	0.00211395	0.0936448	0.184354	#N/A	-0.0168255	#N/A	642.247	454.653	5773	1
1571	M606T485___8504	0.00210982	0.340041	0.48214	#N/A	-0.00957588	#N/A	606.426	484.884	432	1
1572	M542T419	0.00210912	4.41025e-05	0.000324036	#N/A	0.0409824	#N/A	542.308	419.205	1056	1
1573	M158T109	0.00210643	4.80812e-08	6.44127e-07	#N/A	0.0547433	#N/A	158.153	108.564	2672	1
1574	M236T79	0.00210338	0.224321	0.3555	#N/A	0.0121956	#N/A	236.149	78.8645	2861	1
1575	M548T454	0.00209977	0.0631071	0.136874	1-Heptadecanoyl-sn-glycero-3-phosphocholine	-0.0186514	orbitrap	548.298	453.656	7740	1
1576	M476T125	0.00209648	0.127379	0.234671	#N/A	0.0153006	#N/A	476.232	125.488	2407	1
1577	M370T223___4234	0.00209093	0.440691	0.576636	#N/A	0.00773865	#N/A	370.214	223.12	2379	1
1578	M145T128	0.00209077	9.36284e-05	0.000637244	#N/A	-0.0391947	#N/A	145.084	127.773	10134	1
1579	M705T464	0.00208832	0.00594629	0.021604	#N/A	-0.0276037	#N/A	704.519	463.729	3720	1
1580	M666T500	0.00208782	4.2082e-06	3.88799e-05	#N/A	0.0461537	#N/A	666.434	500.259	2015	1
1581	M505T258	0.0020858	0.141745	0.254319	#N/A	-0.0147467	#N/A	504.617	257.642	1927	1
1582	M448T161___5647	0.00208237	0.619492	0.72842	#N/A	-0.00498403	#N/A	447.923	160.599	3505	1
1583	M287T230	0.00208127	0.121822	0.226826	#N/A	-0.0155279	#N/A	287.089	229.558	1590	1
1584	M640T306___9068	0.00207983	0.00478416	0.0181907	#N/A	0.0283108	#N/A	639.916	306.085	6352	1
1585	M554T128	0.00207967	0.147815	0.262332	#N/A	-0.0145256	#N/A	554.146	128.231	2816	1
1586	M415T192___5023	0.00207697	0.0858938	0.172647	#N/A	0.0172369	#N/A	414.569	192.493	9154	1
1587	M275T110	0.00207514	0.00623627	0.022474	#N/A	0.0274468	#N/A	275.106	109.761	3428	1
1588	M615T465	0.00207493	0.163193	0.282948	#N/A	-0.013995	#N/A	615.442	465.187	618	1
1589	M527T210	0.00207387	0.677144	0.771055	#N/A	0.00417901	#N/A	526.87	210.03	1727	1
1590	M444T41	0.00207065	0.0431035	0.102474	#N/A	-0.0202997	#N/A	444.129	41.1391	10116	1
1591	M572T280	0.00206634	0.428886	0.566074	#N/A	0.0079401	#N/A	572.36	280.097	2167	1
1592	M349T161	0.00206278	0.220808	0.351457	#N/A	0.0122886	#N/A	349.089	160.529	1124	1
1593	M447T391	0.00206104	0.776835	0.846901	#N/A	-0.00284493	#N/A	447.212	390.683	5332	1
1594	M564T282	0.00205659	0.00780047	0.0266482	#N/A	-0.0266994	#N/A	564.241	281.621	2058	1
1595	M398T212___4719	0.0020549	0.218649	0.34871	#N/A	-0.0123463	#N/A	397.727	211.805	4881	1
1596	M695T304___9855	0.00205248	0.156352	0.273446	#N/A	0.0142261	#N/A	694.602	303.872	11313	1
1597	M189T78	0.00205187	0.508779	0.63953	#N/A	0.00663175	#N/A	189.102	78.0697	7991	1
1598	M934T326___12273	0.00205078	0.349409	0.491606	#N/A	0.00939174	#N/A	934.282	326.045	18131	1
1599	M305T155	0.00204815	0.0913326	0.180732	#N/A	0.0169453	#N/A	305.157	155.317	5485	1
1600	M210T91___1398	0.00204636	1.2636e-21	7.57969e-20	#N/A	0.0956601	#N/A	210.095	91.1527	11098	1
1601	M380T281	0.00204536	1.09306e-05	9.17119e-05	#N/A	0.04412	#N/A	380.206	280.926	773	1
1602	M698T22___9907	0.0020434	0.118918	0.222917	#N/A	-0.01565	#N/A	698.105	22.1813	1963	1
1603	M338T456	0.00204312	0.607177	0.718764	#N/A	-0.00516004	#N/A	338.232	455.712	2441	1
1604	M571T106	0.00204208	0.0117226	0.036908	#N/A	0.025293	#N/A	571.139	106.226	1039	1
1605	M226T91	0.00204095	2.22796e-05	0.000174715	#N/A	0.0425447	#N/A	226.118	91.2017	3339	1
1606	M573T481	0.00204009	2.06112e-07	2.42566e-06	#N/A	0.0520939	#N/A	573.375	481.083	6710	1
1607	M290T298	0.00203941	1.38926e-05	0.000114064	#N/A	0.0435954	#N/A	290.143	298.349	1385	1
1608	M647T468	0.00203826	0.000910365	0.00460221	#N/A	-0.0332819	#N/A	647.44	468.323	910	1
1609	M795T304___11117	0.00203662	0.839971	0.890959	#N/A	0.00202676	#N/A	794.841	303.858	15260	1
1610	M498T243	0.00203382	0.157553	0.275128	#N/A	0.014185	#N/A	498.242	243.251	1875	1
1611	M418T127	0.00203378	6.28483e-19	3.06166e-17	#N/A	0.0890201	#N/A	418.078	126.764	1127	1
1612	M590T451	0.00203242	0.143519	0.256642	#N/A	0.0146814	#N/A	590.322	450.888	6335	1
1613	M367T21	0.00202938	0.698127	0.787253	#N/A	0.00389282	#N/A	367.12	20.984	2214	1
1614	M144T165	0.00202146	0.0039014	0.0152898	3-(2-Hydroxyethyl)indole [M+H-H2O]	-0.0289608	orbitrap	144.081	164.681	10227	1
1615	M369T189	0.00201981	0.249955	0.38423	#N/A	0.0115467	#N/A	368.697	188.899	2111	1
1616	M720T23	0.00201958	0.238795	0.370917	#N/A	-0.0118232	#N/A	720.128	23.4184	3917	1
1617	M490T287___6400	0.00201939	0.374339	0.515317	#N/A	0.00891641	#N/A	489.581	287.382	7521	1
1618	M345T70	0.00201758	4.84712e-06	4.40239e-05	#N/A	0.0458578	#N/A	345.137	69.6744	4816	1
1619	M404T57	0.0020175	2.53776e-10	4.95109e-09	#N/A	-0.0634165	#N/A	404.175	56.574	6789	1
1620	M468T217	0.00201656	8.89472e-09	1.35153e-07	#N/A	0.0576701	#N/A	468.258	217.178	4295	1
1621	M727T283___10292	0.00201316	0.000751687	0.00390819	#N/A	-0.0338148	#N/A	726.735	282.642	7905	1
1622	M519T215	0.0020106	0.00059401	0.00317886	#N/A	0.03446	#N/A	519.284	214.765	1932	1
1623	M425T206___5220	0.00201023	0.869766	0.913164	#N/A	0.00164561	#N/A	425.238	206.147	5549	1
1624	M154T21	0.0020074	0.00891197	0.0296992	#N/A	0.0262463	#N/A	154.058	21.2672	5413	1
1625	M659T341	0.0020035	0.00143558	0.00669328	#N/A	0.0319836	#N/A	658.654	340.525	4372	1
1626	M726T297___10287	0.00200011	0.51608	0.64484	#N/A	0.00651792	#N/A	726.229	297.12	15331	1
1627	M451T435	0.00199033	1.19773e-09	2.0929e-08	#N/A	0.0609734	#N/A	451.361	434.725	2765	1
1628	M705T491	0.00199025	0.670227	0.76611	#N/A	-0.00427408	#N/A	705.484	490.842	1337	1
1629	M569T467	0.0019898	0.000237085	0.00142641	#N/A	0.0368815	#N/A	569.341	467.138	2894	1
1630	M775T301___10895	0.00198824	1.08085e-05	9.07826e-05	#N/A	0.0441444	#N/A	775.067	300.579	2670	1
1631	M802T391___11194	0.00198753	7.6268e-06	6.64505e-05	#N/A	0.0448967	#N/A	801.814	390.604	3463	1
1632	M523T272	0.00198682	0.387381	0.5274	#N/A	0.00867555	#N/A	522.563	271.617	7959	1
1633	M591T367	0.00198636	3.18841e-05	0.000241801	#N/A	-0.0417313	#N/A	591.215	367.279	1038	1
1634	M698T372	0.00198635	7.45082e-08	9.55178e-07	#N/A	0.0539589	#N/A	698.453	372.042	6605	1
1635	M623T152	0.00198506	0.599001	0.713174	#N/A	-0.00527777	#N/A	622.859	152.299	5951	1
1636	M271T96	0.00198187	2.16551e-18	1.00036e-16	#N/A	0.0876375	#N/A	271.075	96.0992	1775	1
1637	M424T427___5200	0.00197806	0.42903	0.566077	#N/A	0.00793763	#N/A	424.163	427.475	4011	1
1638	M223T413	0.00197745	0.0148141	0.0443485	#N/A	-0.0244553	#N/A	223.097	412.524	1898	1
1639	M483T261___6274	0.00197718	0.544959	0.669271	#N/A	0.00607563	#N/A	482.776	261.422	4067	1
1640	M638T219___9041	0.00197539	0.68927	0.780442	#N/A	-0.00401321	#N/A	638.362	218.924	6984	1
1641	M209T410	0.00197218	0.0755081	0.157237	#N/A	-0.0178379	#N/A	209.191	410.19	2017	1
1642	M506T466	0.00197145	0.509046	0.63953	#N/A	-0.00662756	#N/A	506.318	465.91	2341	1
1643	M816T510	0.00196827	4.25347e-10	8.04456e-09	#N/A	0.0626136	#N/A	815.515	510.442	2383	1
1644	M381T172	0.00196573	8.05283e-47	1.54116e-44	#N/A	0.143478	#N/A	381.124	172.369	1606	1
1645	M582T286___8135	0.00196521	0.0201582	0.0563981	#N/A	0.0233166	#N/A	582.308	286.229	6001	1
1646	M378T223	0.00195687	1.54461e-16	6.11606e-15	#N/A	0.0826931	#N/A	378.015	223.259	2488	1
1647	M507T495	0.00195567	0.26047	0.396301	#N/A	0.011294	#N/A	507.333	494.85	1669	1
1648	M345T196	0.00195503	0.041347	0.099162	#N/A	0.0204736	#N/A	345.081	196.41	2314	1
1649	M528T455	0.00195138	5.7216e-15	1.92835e-13	#N/A	0.0782677	#N/A	528.308	455.235	6498	1
1650	M226T41	0.00195104	2.56773e-17	1.10371e-15	#N/A	0.0848069	#N/A	226.082	41.2014	2000	1
1651	M449T204___5663	0.00194814	0.686502	0.777855	#N/A	0.00405097	#N/A	448.754	204.062	5125	1
1652	M538T471	0.00194669	2.11634e-06	2.09755e-05	#N/A	0.0475681	#N/A	538.307	471.39	1952	1
1653	M164T465	0.00194473	0.647997	0.748891	#N/A	-0.00458232	#N/A	164.079	464.91	9667	1
1654	M267T381	0.00193688	0.0214319	0.0592603	#N/A	0.0230848	#N/A	267.099	381.123	2023	1
1655	M229T80	0.00193664	3.72313e-05	0.000278127	Pro-Leu	0.0413749	orbitrap	229.155	80.3744	22617	1
1656	M571T288___7946	0.00193345	0.0205649	0.0572767	#N/A	0.0232412	#N/A	570.546	287.799	11822	1
1657	M376T92___4339	0.00193284	0.000827245	0.00423528	#N/A	0.0335493	#N/A	376.217	91.9158	1511	1
1658	M255T377	0.00193076	0.0255814	0.0678177	#N/A	-0.0224048	#N/A	255.16	377.266	987	1
1659	M928T284___12225	0.00192609	0.0310099	0.0792049	#N/A	-0.0216466	#N/A	928.201	284.492	9223	1
1660	M395T134	0.00192454	6.67108e-06	5.88608e-05	#N/A	0.0451826	#N/A	395.159	133.888	1528	1
1661	M256T119	0.00191924	8.38054e-28	7.32204e-26	#N/A	0.109364	#N/A	256.005	119.324	4443	1
1662	M280T189	0.00191866	4.20497e-15	1.42614e-13	#N/A	0.0786546	#N/A	280.155	188.739	7513	1
1663	M363T145	0.00191843	0.676141	0.770678	#N/A	0.00419277	#N/A	362.702	144.972	1609	1
1664	M530T288___7204	0.00191602	0.200075	0.327335	#N/A	0.0128602	#N/A	530.003	287.823	11312	1
1665	M385T131___4487	0.00191576	0.018358	0.0521972	#N/A	0.023667	#N/A	385.217	131.017	2413	1
1666	M622T152___8810	0.00191573	0.330578	0.471467	#N/A	-0.00976522	#N/A	621.857	152.346	9701	1
1667	M387T45	0.00191431	0.802544	0.863583	#N/A	0.0025098	#N/A	387.064	45.1984	4160	1
1668	M575T279___8016	0.0019127	0.0479828	0.111181	#N/A	0.0198463	#N/A	574.811	279.364	6017	1
1669	M303T143	0.0019117	0.0153278	0.0455471	#N/A	0.0243314	#N/A	303.196	142.789	1219	1
1670	M394T489	0.00191154	0.754715	0.829951	#N/A	0.00313582	#N/A	394.352	489.16	1801	1
1671	M961T23	0.00191134	0.164265	0.284194	#N/A	-0.0139594	#N/A	961.212	23.0671	688	1
1672	M448T60	0.00190203	0.000278516	0.00164369	#N/A	0.0364672	#N/A	448.132	60.2858	3019	1
1673	M592T367	0.00190168	0.000968897	0.00485233	#N/A	-0.0331069	#N/A	592.219	367.379	408	1
1674	M292T76	0.00190085	0.000203691	0.00124224	#N/A	0.0372682	#N/A	292.139	76.3638	4066	1
1675	M539T454	0.00190055	4.21506e-06	3.88986e-05	#N/A	-0.0461503	#N/A	539.312	453.565	3188	1
1676	M739T346	0.00189425	0.00684505	0.0240685	#N/A	-0.0271378	#N/A	738.914	345.803	5449	1
1677	M443T275	0.0018906	0.000800477	0.00411923	#N/A	0.0336407	#N/A	443.286	274.916	7447	1
1678	M334T184	0.00188944	0.00636029	0.022813	#N/A	0.0273817	#N/A	334.14	184.372	4988	1
1679	M183T393	0.00188688	0.367246	0.507989	#N/A	0.00904957	#N/A	183.065	393.376	4414	1
1680	M269T371	0.00188088	0.439446	0.575476	#N/A	0.00775974	#N/A	269.129	371.339	4127	1
1681	M269T433	0.0018803	0.837733	0.889524	#N/A	-0.0020555	#N/A	269.172	432.689	1495	1
1682	M220T77	0.00188022	0.0025854	0.0108804	#N/A	0.0302361	#N/A	220.144	77.3237	12076	1
1683	M482T43	0.00187969	0.235626	0.367448	#N/A	-0.0119033	#N/A	482.045	43.0269	3469	1
1684	M719T309	0.00187716	0.0838246	0.169331	#N/A	0.0173517	#N/A	719.405	309.47	4387	1
1685	M916T9___12121	0.00187659	0.120677	0.225187	#N/A	0.0155758	#N/A	916.227	9.44623	3415	1
1686	M232T45	0.00187632	0.774843	0.845816	#N/A	-0.00287102	#N/A	231.993	45.3571	1528	1
1687	M566T453	0.00187524	0.000344869	0.00198429	#N/A	0.035911	#N/A	566.322	452.87	12203	1
1688	M405T30	0.00187465	0.334791	0.476207	#N/A	0.00968051	#N/A	405.027	30.103	1878	1
1689	M345T241	0.00186971	0.371711	0.5127	#N/A	0.00896556	#N/A	345.257	240.833	1476	1
1690	M311T506	0.00186905	0.0150322	0.0448224	#N/A	0.0244023	#N/A	311.255	506.092	2585	1
1691	M272T395	0.00186808	0.879635	0.92016	#N/A	-0.00151991	#N/A	272.254	395.077	1219	1
1692	M287T274	0.0018671	0.00804487	0.0273308	#N/A	0.026595	#N/A	287.15	274.488	973	1
1693	M817T346	0.00185939	0.0254394	0.0675305	#N/A	-0.0224264	#N/A	816.645	345.91	4525	1
1694	M130T128	0.00185933	2.45307e-06	2.40168e-05	#N/A	-0.0472676	#N/A	130.065	127.865	11367	1
1695	M374T45	0.00185927	0.0606868	0.132988	#N/A	0.0188254	#N/A	374.051	44.7898	884	1
1696	M357T429	0.00185899	0.640677	0.743538	#N/A	0.00468475	#N/A	357.278	429.408	9604	1
1697	M943T278___12326	0.00185847	0.00488792	0.0185064	#N/A	-0.0282417	#N/A	943.452	277.988	3596	1
1698	M310T307	0.00185779	0.355826	0.497587	#N/A	0.0092674	#N/A	310.202	307.411	1609	1
1699	M408T211	0.00185716	0.511428	0.641319	#N/A	0.00659035	#N/A	408.048	210.822	4123	1
1700	M189T128	0.00185579	0.716298	0.802006	#N/A	-0.00364752	#N/A	189.074	127.818	11176	1
1701	M371T96	0.00185561	9.27128e-08	1.1699e-06	#N/A	0.0535634	#N/A	371.144	96.1473	1965	1
1702	M280T372	0.00185418	0.513988	0.643225	#N/A	0.00655046	#N/A	280.084	372.207	5724	1
1703	M648T280___9185	0.0018505	0.486705	0.619695	#N/A	0.00698121	#N/A	647.826	279.586	1366	1
1704	M818T489	0.00185027	0.674257	0.769001	#N/A	0.00421864	#N/A	817.522	489.311	600	1
1705	M460T489	0.00184608	0.0524083	0.119201	#N/A	-0.0194675	#N/A	460.333	488.579	2399	1
1706	M245T176	0.00184531	0.0655495	0.140826	#N/A	0.0184814	#N/A	245.186	175.569	8644	1
1707	M409T391	0.00184031	0.343434	0.485751	#N/A	-0.00950881	#N/A	409.163	390.568	12229	1
1708	M841T340___11571	0.00183791	0.053034	0.12025	#N/A	0.0194161	#N/A	841.448	339.636	3339	1
1709	M366T100___4166	0.00183735	6.01285e-05	0.000426955	#N/A	0.040255	#N/A	366.095	99.8356	1715	1
1710	M339T38	0.00183713	0.783349	0.851576	#N/A	0.00275973	#N/A	339.083	38.2234	10703	1
1711	M799T308	0.00183645	0.242286	0.374951	#N/A	0.0117357	#N/A	799.268	307.654	2398	1
1712	M915T285___12118	0.00183581	0.250895	0.385307	#N/A	0.0115238	#N/A	915.463	285.042	5182	1
1713	M409T32___4942	0.00183562	0.00567241	0.0208672	#N/A	0.0277583	#N/A	409.181	32.4232	1088	1
1714	M697T504	0.00183541	0.886317	0.924562	#N/A	0.00143495	#N/A	697.452	504.356	498	1
1715	M513T201	0.00183337	0.318637	0.459738	#N/A	0.0100092	#N/A	513.287	200.857	5964	1
1716	M505T488	0.0018322	4.95428e-10	9.30433e-09	#N/A	-0.0623745	#N/A	505.36	488.101	679	1
1717	M629T172	0.00183043	0.302994	0.443819	#N/A	0.0103381	#N/A	628.865	171.826	2573	1
1718	M391T551	0.0018277	0.5338	0.660105	#N/A	0.00624509	#N/A	391.341	551.137	3238	1
1719	M499T210	0.00182644	0.00355851	0.0141741	#N/A	-0.02925	#N/A	498.596	210.331	1163	1
1720	M457T252	0.00182608	5.83623e-07	6.39123e-06	#N/A	0.0501187	#N/A	457.207	252.458	2688	1
1721	M177T318	0.00182509	0.87361	0.915406	#N/A	-0.00159662	#N/A	177.102	318.483	913	1
1722	M179T119	0.0018176	0.757066	0.831325	#N/A	0.00310478	#N/A	179.127	118.567	772	1
1723	M971T9___12489	0.00181416	0.49701	0.629437	#N/A	0.00681704	#N/A	971.217	9.44447	2346	1
1724	M420T110	0.0018129	0.320344	0.461209	#N/A	-0.00997398	#N/A	420.143	109.728	2043	1
1725	M526T210___7126	0.00181244	0.0296053	0.076296	#N/A	0.0218311	#N/A	526.267	210.442	5616	1
1726	M330T99	0.00181182	5.25968e-05	0.000380192	#N/A	0.0405705	#N/A	330.145	98.8831	2681	1
1727	M365T112	0.00180853	0.0029828	0.0122127	#N/A	0.0297982	#N/A	365.216	112.393	1739	1
1728	M615T278___8686	0.00180808	0.00135788	0.00639403	#N/A	0.0321447	#N/A	614.572	278.001	3206	1
1729	M630T229___8919	0.00180734	0.0327288	0.0827797	#N/A	0.0214304	#N/A	629.972	228.867	1789	1
1730	M532T441	0.0018047	1.1312e-24	8.34185e-23	#N/A	0.102651	#N/A	532.28	440.91	1233	1
1731	M441T130	0.00180295	0.213727	0.343931	#N/A	0.0124793	#N/A	441.234	130.346	2182	1
1732	M471T237	0.00179554	0.993121	0.994867	#N/A	8.65328e-05	#N/A	470.893	237.423	1724	1
1733	M203T467	0.00179407	0.561865	0.682629	#N/A	-0.00582212	#N/A	203.107	466.681	4186	1
1734	M342T67	0.00179397	0.0142473	0.043004	#N/A	0.0245965	#N/A	342.061	67.1471	5300	1
1735	M211T137	0.0017916	1.29598e-16	5.18263e-15	#N/A	0.0829022	#N/A	211.06	137.434	10108	1
1736	M646T511	0.00178781	0.106061	0.203782	#N/A	0.0162202	#N/A	646.279	510.654	7862	1
1737	M469T281___6025	0.00178599	0.786871	0.853444	#N/A	0.00271374	#N/A	469.242	280.955	2240	1
1738	M704T22	0.00178472	0.604875	0.717495	#N/A	-0.00519311	#N/A	704.037	22.1273	1772	1
1739	M275T144	0.00178459	0.201206	0.328907	#N/A	0.0128279	#N/A	275.139	143.548	2407	1
1740	M569T106	0.00178355	0.0579975	0.128436	#N/A	0.0190255	#N/A	569.141	106.404	3040	1
1741	M632T314	0.00178348	0.0183658	0.052201	#N/A	0.0236654	#N/A	632.311	313.707	4245	1
1742	M573T465	0.00177931	0.391404	0.531078	#N/A	-0.00860225	#N/A	573.44	465.206	1778	1
1743	M755T287	0.0017773	0.141831	0.254369	#N/A	0.0147435	#N/A	755.292	286.631	3538	1
1744	M251T47	0.00177648	6.49446e-07	7.07351e-06	#N/A	0.0499118	#N/A	251.07	46.9395	2800	1
1745	M202T62	0.00177488	0.216399	0.346352	#N/A	0.0124068	#N/A	202.18	61.9624	2570	1
1746	M930T282	0.00177438	0.341594	0.483829	#N/A	0.00954513	#N/A	930.394	281.6	5454	1
1747	M705T347	0.00177388	0.764203	0.836989	#N/A	0.00301074	#N/A	705.24	346.836	1773	1
1748	M721T322___10230	0.00177362	0.00577079	0.0211228	#N/A	0.027702	#N/A	721.287	321.683	25461	1
1749	M547T467	0.00177198	3.70823e-05	0.00027753	#N/A	0.0413841	#N/A	547.359	466.892	14278	1
1750	M278T372___2497	0.00177136	0.0451699	0.10626	#N/A	0.0201027	#N/A	278.085	372.152	5257	1
1751	M660T289___9359	0.00176965	0.0146658	0.0439866	#N/A	0.0244918	#N/A	660.281	288.666	8660	1
1752	M331T24	0.00176943	0.00185377	0.00828733	#N/A	-0.0312345	#N/A	331.055	23.6159	11713	1
1753	M363T33	0.00176882	0.438091	0.57428	#N/A	-0.00778275	#N/A	363.067	32.6337	1892	1
1754	M430T59	0.00176856	0.0556321	0.124769	#N/A	0.019208	#N/A	430.128	58.772	2523	1
1755	M569T451	0.0017681	0.0462128	0.107831	#N/A	0.0200061	#N/A	569.343	450.903	12246	1
1756	M275T146	0.0017672	0.422343	0.560969	#N/A	-0.00805316	#N/A	274.657	145.98	1533	1
1757	M634T493	0.00176588	0.443242	0.579172	#N/A	0.00769551	#N/A	634.455	492.515	1529	1
1758	M518T231___6958	0.00176558	0.0708994	0.149656	#N/A	0.0181265	#N/A	518.237	231.039	6415	1
1759	M437T416	0.00176442	0.0606671	0.132981	#N/A	-0.0188268	#N/A	437.194	415.524	4859	1
1760	M407T381	0.00176422	0.0023463	0.0100799	Quinoline	-0.0305302	orbitrap	407.205	381.206	10887	1
1761	M184T149	0.00176422	0.938904	0.961328	#N/A	-0.000769311	#N/A	184.06	149.175	6867	1
1762	M781T315	0.00176386	0.715286	0.801097	#N/A	0.00366112	#N/A	780.555	315.068	1399	1
1763	M141T160	0.0017635	0.00713359	0.0248763	#N/A	0.0269999	#N/A	141.077	159.656	1328	1
1764	M500T277___6599	0.00176244	0.00791753	0.026978	#N/A	0.0266491	#N/A	500.054	276.791	3396	1
1765	M606T23	0.00176173	0.938798	0.961328	#N/A	0.000770644	#N/A	606.084	22.8406	1599	1
1766	M170T56	0.00175945	0.0246945	0.0659232	#N/A	0.0225416	#N/A	170.103	55.6751	3503	1
1767	M386T74	0.00175933	0.564879	0.685616	#N/A	0.00577732	#N/A	386.131	73.7134	7563	1
1768	M745T201	0.00175784	0.697518	0.786898	#N/A	0.00390108	#N/A	745.374	201.198	1982	1
1769	M963T10	0.00175693	0.475884	0.609065	#N/A	-0.00715564	#N/A	962.531	10.482	2624	1
1770	M432T147	0.00175202	0.0697292	0.147807	#N/A	-0.0182022	#N/A	432.211	147.152	4557	1
1771	M686T309___9730	0.00175156	0.300056	0.440279	#N/A	0.0104011	#N/A	685.878	308.977	4174	1
1772	M265T137___2286	0.00175153	0.000518972	0.00282813	#N/A	0.0348254	#N/A	265.094	137.001	1655	1
1773	M635T299	0.00175127	0.0303886	0.0778653	#N/A	-0.0217273	#N/A	635.172	299.001	3319	1
1774	M666T26	0.00175027	0.707217	0.794445	#N/A	0.00376983	#N/A	666.073	25.7328	1305	1
1775	M347T365	0.00174546	5.7337e-15	1.92835e-13	#N/A	-0.0782651	#N/A	347.222	365.152	607	1
1776	M238T270	0.00174199	0.423309	0.561664	#N/A	0.00803639	#N/A	238.143	269.63	9598	1
1777	M414T400	0.00174151	0.226029	0.357361	#N/A	-0.0121508	#N/A	414.216	400.103	11924	1
1778	M609T391___8567	0.00173551	0.0202859	0.0566512	#N/A	0.0232928	#N/A	609.226	390.562	4451	1
1779	M350T517	0.00173273	4.53271e-08	6.08246e-07	#N/A	0.0548481	#N/A	350.182	516.569	851	1
1780	M186T310	0.00173226	0.399941	0.539564	#N/A	0.00844822	#N/A	186.149	309.598	1242	1
1781	M361T496	0.00173153	0.0284067	0.0738226	#N/A	-0.0219946	#N/A	361.271	495.785	3465	1
1782	M513T285___6863	0.00172589	0.948038	0.966801	#N/A	-0.000654118	#N/A	513.012	285.11	4782	1
1783	M635T72	0.0017255	0.340727	0.482857	#N/A	-0.00956228	#N/A	635.141	71.8849	1707	1
1784	M699T372	0.00172186	1.76924e-09	3.00659e-08	#N/A	0.0603442	#N/A	698.635	372.053	1676	1
1785	M688T290___9761	0.00172168	0.0294967	0.0761628	#N/A	0.0218457	#N/A	688.096	290.023	4193	1
1786	M276T427	0.00172155	0.00454739	0.0174472	#N/A	0.0284737	#N/A	276.198	427.429	10883	1
1787	M261T36	0.00172064	0.0457171	0.107184	#N/A	0.0200518	#N/A	261.083	36.2297	1612	1
1788	M170T299	0.00171584	0.0743887	0.155369	#N/A	0.0179067	#N/A	170.051	298.953	3416	1
1789	M829T272	0.00171551	0.816331	0.873957	#N/A	0.00233125	#N/A	828.885	271.712	2163	1
1790	M275T426	0.00171385	0.00573051	0.0210136	#N/A	0.0277249	#N/A	275.184	426.396	9045	1
1791	M770T310	0.00171312	0.00494194	0.0186639	#N/A	0.0282062	#N/A	770.319	309.573	3779	1
1792	M775T232	0.00170992	0.987273	0.991095	#N/A	0.000160104	#N/A	775.331	232.335	5142	1
1793	M329T70	0.00170944	0.433758	0.570369	#N/A	0.00785658	#N/A	329.096	70.0446	4804	1
1794	M373T499	0.00170534	0.706281	0.793974	#N/A	-0.00378247	#N/A	373.282	498.629	2344	1
1795	M626T358	0.00170467	0.0896396	0.177863	#N/A	0.0170345	#N/A	626.353	358.42	2688	1
1796	M446T215	0.00170434	0.570255	0.689695	#N/A	0.00569769	#N/A	446.259	214.58	1122	1
1797	M385T458	0.00170344	0.0054235	0.0200987	#N/A	-0.0279047	#N/A	385.294	457.632	867	1
1798	M566T96	0.00170208	0.0144505	0.0433901	#N/A	0.0245453	#N/A	566.176	96.0677	957	1
1799	M446T123	0.00170149	0.0585056	0.12923	#N/A	0.0189871	#N/A	446.142	123.36	5310	1
1800	M327T115	0.00169744	0.00109394	0.0053673	#N/A	0.0327637	#N/A	327.159	115.495	2602	1
1801	M507T45	0.00169373	0.531648	0.658558	#N/A	0.00627798	#N/A	507.075	44.9419	2955	1
1802	M299T427	0.00169359	0.413526	0.552238	#N/A	0.00820712	#N/A	299.181	427.342	1659	1
1803	M256T535	0.00168871	0.00215827	0.00940282	#N/A	0.0307815	#N/A	256.264	535.341	10237	1
1804	M818T301___11353	0.00168654	0.000407902	0.00230133	#N/A	0.0354686	#N/A	817.554	301.478	3071	1
1805	M544T222	0.00168184	1.3563e-07	1.65935e-06	#N/A	-0.0528685	#N/A	544.298	222.358	1798	1
1806	M428T219	0.00168174	0.0500854	0.114894	#N/A	-0.0196628	#N/A	428.241	218.574	3452	1
1807	M332T444	0.00168067	0.0186719	0.0528469	#N/A	0.0236038	#N/A	332.139	444.058	4953	1
1808	M542T267	0.00168043	0.203142	0.331412	#N/A	0.012773	#N/A	541.789	266.768	2919	1
1809	M334T53	0.00168028	9.9455e-07	1.03821e-05	#N/A	0.0490783	#N/A	334.093	53.3577	1012	1
1810	M357T532	0.0016746	0.0202484	0.0565912	#N/A	0.0232998	#N/A	357.356	531.804	4713	1
1811	M480T415	0.00167314	0.00231615	0.00997173	#N/A	0.0305692	#N/A	480.213	415.343	2486	1
1812	M851T297___11650	0.00167309	1.43074e-05	0.000117111	#N/A	-0.0435306	#N/A	850.866	296.872	17630	1
1813	M776T463	0.00167207	0.150017	0.264961	#N/A	-0.0144471	#N/A	775.544	462.684	1477	1
1814	M598T245	0.00167163	4.87464e-09	7.69791e-08	#N/A	0.0586796	#N/A	598.32	245.16	3451	1
1815	M393T76	0.00167077	0.249232	0.383413	#N/A	0.0115643	#N/A	393.191	76.2531	1997	1
1816	M183T113	0.00167076	1.29633e-07	1.60306e-06	#N/A	0.0529516	#N/A	183.113	112.804	8816	1
1817	M266T108	0.00166949	1.49217e-08	2.17989e-07	#N/A	0.056788	#N/A	266.069	107.944	2761	1
1818	M382T69	0.00166841	0.0183026	0.052062	#N/A	0.0236783	#N/A	382.09	68.6673	2118	1
1819	M521T265	0.00166821	0.629566	0.73521	#N/A	-0.00484118	#N/A	521.267	265.3	5407	1
1820	M490T228___6401	0.00166768	0.374828	0.515813	#N/A	0.00890729	#N/A	489.9	227.906	3117	1
1821	M212T256	0.00166202	0.225843	0.357136	#N/A	0.0121557	#N/A	212.092	255.762	5905	1
1822	M370T223___4225	0.00166074	0.342633	0.484827	#N/A	0.0095246	#N/A	369.714	222.507	6728	1
1823	M327T176	0.00165694	0.00122037	0.00587385	#N/A	0.0324517	#N/A	327.201	175.539	4279	1
1824	M582T286___8130	0.00165628	0.00514007	0.0192346	#N/A	0.0280791	#N/A	582.026	285.963	12507	1
1825	M534T528	0.00165609	0.665855	0.762957	#N/A	0.00433437	#N/A	534.391	527.739	634	1
1826	M306T104	0.00165187	0.126846	0.233982	#N/A	0.0153221	#N/A	306.16	104.463	6085	1
1827	M980T9___12541	0.00164931	0.383081	0.52412	#N/A	0.0087544	#N/A	980.346	9.25006	5325	1
1828	M616T41	0.00164793	0.725668	0.808331	#N/A	-0.0035219	#N/A	616.176	41.3925	4000	1
1829	M551T173	0.00164683	4.84808e-119	9.74222e-116	#N/A	0.22971	#N/A	551.212	172.504	4484	1
1830	M469T202___6018	0.00164633	0.682207	0.775283	#N/A	0.00410965	#N/A	468.848	202.413	6752	1
1831	M785T315	0.0016462	0.838225	0.889811	#N/A	0.00204919	#N/A	784.585	315.125	4876	1
1832	M487T244	0.00164582	0.00104853	0.00517695	#N/A	0.0328839	#N/A	486.942	243.669	1781	1
1833	M641T308	0.00164542	0.00267698	0.011178	#N/A	0.03013	#N/A	640.725	308.046	7228	1
1834	M289T132	0.00164437	0.436874	0.573321	#N/A	-0.00780345	#N/A	289.138	132.121	3114	1
1835	M343T75	0.00164361	0.0018388	0.0082361	#N/A	0.0312585	#N/A	343.092	75.4764	4109	1
1836	M783T281	0.0016425	0.144862	0.258324	#N/A	0.0146323	#N/A	782.711	280.557	1472	1
1837	M738T482	0.00164135	0.901021	0.934384	#N/A	-0.00124831	#N/A	737.506	482.323	950	1
1838	M500T133	0.00164071	0.209274	0.339142	#N/A	0.0126015	#N/A	499.932	133.414	721	1
1839	M732T372___10361	0.00163919	2.98036e-08	4.12326e-07	#N/A	0.0555877	#N/A	731.668	372.061	4858	1
1840	M522T271	0.00163575	0.311816	0.453396	#N/A	0.0101513	#N/A	522.131	271.309	3853	1
1841	M247T131	0.00163116	0.0093238	0.0307781	#N/A	0.0260911	#N/A	247.129	130.634	2562	1
1842	M323T496	0.00163059	0.00255961	0.0108001	#N/A	0.0302666	#N/A	323.256	496.467	2229	1
1843	M900T318___12007	0.00162973	0.000143249	0.000910768	#N/A	0.0381515	#N/A	900.118	318.42	1654	1
1844	M263T111	0.00162938	0.000465213	0.00257002	#N/A	-0.0351188	#N/A	263.139	111.314	3772	1
1845	M575T279___8020	0.00162806	0.083881	0.169363	#N/A	0.0173486	#N/A	575.061	278.853	5754	1
1846	M784T317	0.00162805	0.158129	0.275953	#N/A	-0.0141654	#N/A	783.581	317.29	5058	1
1847	M279T77	0.0016247	0.424985	0.562958	#N/A	0.00800738	#N/A	279.101	77.4438	3491	1
1848	M735T143	0.0016239	1.71904e-05	0.000138038	#N/A	0.0431245	#N/A	735.307	143.07	2242	1
1849	M314T239	0.0016232	0.00665542	0.0235563	#N/A	0.0272313	#N/A	314.158	239.385	5170	1
1850	M659T74	0.00162138	0.957374	0.971856	#N/A	-0.000536464	#N/A	659.147	74.1301	2475	1
1851	M165T131	0.00162115	1.14103e-13	3.3969e-12	#N/A	0.0744056	#N/A	165.054	131.068	1676	1
1852	M454T220	0.001621	0.632543	0.736974	#N/A	-0.00479915	#N/A	453.903	220.236	2935	1
1853	M408T557	0.00162088	0.170555	0.292057	#N/A	0.0137542	#N/A	408.368	556.779	1235	1
1854	M638T306___9031	0.00162051	0.00650964	0.0231961	#N/A	0.0273049	#N/A	637.663	305.924	5307	1
1855	M366T193	0.00161704	0.154495	0.271141	#N/A	0.0142902	#N/A	366.239	192.898	12753	1
1856	M545T23	0.00161364	0.0200092	0.0560201	#N/A	0.0233445	#N/A	545.114	23.0279	2549	1
1857	M436T516	0.001613	0.25043	0.38474	#N/A	0.0115351	#N/A	436.225	515.561	738	1
1858	M157T116	0.00161286	0.103496	0.199928	#N/A	0.0163404	#N/A	157.083	116.088	4161	1
1859	M753T463	0.00161175	0.00623781	0.022474	#N/A	-0.027446	#N/A	753.5	463.233	2666	1
1860	M615T184	0.00161128	0.939956	0.961609	#N/A	-0.000756036	#N/A	615.336	184.078	9090	1
1861	M147T59	0.00161084	0.287265	0.42673	#N/A	0.0106804	#N/A	147.044	59.1379	16271	1
1862	M528T22	0.00161081	0.0143266	0.0431518	#N/A	0.0245765	#N/A	528.161	21.9671	1497	1
1863	M754T296	0.00160872	0.00241344	0.0103242	#N/A	0.0304449	#N/A	754.295	295.508	8226	1
1864	M495T220	0.00160846	0.664938	0.762232	#N/A	-0.00434704	#N/A	495.065	219.601	4667	1
1865	M186T120	0.00160809	9.80418e-10	1.73582e-08	#N/A	0.0612939	#N/A	186.131	119.691	5739	1
1866	M293T184	0.00160797	0.06411	0.138638	#N/A	-0.018581	#N/A	292.644	184.227	1880	1
1867	M403T147	0.00160792	0.624095	0.731798	#N/A	-0.00491863	#N/A	403.218	146.553	2742	1
1868	M203T372	0.00160631	0.0622547	0.135427	#N/A	0.018712	#N/A	203.02	372.251	4707	1
1869	M517T21	0.00160262	0.496379	0.628826	#N/A	-0.00682703	#N/A	517.125	20.5928	1030	1
1870	M225T90	0.00159606	0.60863	0.719774	#N/A	0.00513918	#N/A	225.079	90.4169	1991	1
1871	M450T391	0.0015956	0.106355	0.204119	GLYCOCHENODEOXYCHOLATE	-0.0162066	inhouse	450.322	391.091	12089	1
1872	M199T151	0.00159464	0.518317	0.64693	#N/A	-0.00648323	#N/A	199.156	151.482	552	1
1873	M233T365	0.00159338	0.47894	0.612215	#N/A	-0.00710616	#N/A	233.117	364.945	1219	1
1874	M648T223	0.00159335	0.233775	0.365438	#N/A	-0.0119505	#N/A	648.371	223.032	5888	1
1875	M777T75	0.00159293	0.00785113	0.0267972	#N/A	0.0266775	#N/A	777.214	75.0234	2778	1
1876	M439T151___5485	0.00159187	0.54614	0.670107	#N/A	0.00605779	#N/A	439.254	151.38	8333	1
1877	M482T232	0.00159182	0.561279	0.682432	#N/A	0.00583085	#N/A	482.275	232.431	6029	1
1878	M665T484	0.00159091	0.375053	0.515996	#N/A	0.00890309	#N/A	665.427	483.869	956	1
1879	M799T9___11158	0.00158889	0.267679	0.404589	#N/A	0.0111249	#N/A	798.575	8.64921	1440	1
1880	M523T307___7055	0.00158871	0.0155109	0.0459045	#N/A	0.0242881	#N/A	522.794	307.22	5452	1
1881	M456T113	0.00158826	0.181295	0.304545	#N/A	0.0134166	#N/A	456.245	113.465	1793	1
1882	M365T175	0.00158749	9.4603e-06	8.09818e-05	#N/A	0.0444333	#N/A	365.155	175.396	2871	1
1883	M116T22___253	0.00158588	0.0106395	0.0342906	Proline	-0.0256334	inhouse	116.071	21.8663	16463	1
1884	M336T25	0.00158538	0.0524281	0.119213	#N/A	-0.0194659	#N/A	336.126	25.2384	1324	1
1885	M309T500	0.00158442	0.254753	0.389594	#N/A	0.0114305	#N/A	309.204	500.025	2363	1
1886	M418T252___5090	0.00158203	0.405646	0.545157	#N/A	0.00834638	#N/A	417.751	252.131	1664	1
1887	M370T557	0.00158188	0.0531488	0.120409	#N/A	0.0194067	#N/A	370.301	557.278	2471	1
1888	M461T171	0.00158072	0.0938643	0.184696	#N/A	0.0168143	#N/A	461.249	170.659	7692	1
1889	M656T26	0.00157959	0.00965545	0.0315747	#N/A	-0.0259706	#N/A	656.139	25.5034	1029	1
1890	M434T118___5391	0.00157834	0.0644052	0.139152	#N/A	0.0185604	#N/A	434.259	117.848	4399	1
1891	M474T431	0.00157536	6.14685e-16	2.25609e-14	#N/A	0.0810291	#N/A	474.358	431.056	1786	1
1892	M327T346	0.00157374	0.130737	0.239546	#N/A	-0.015167	#N/A	327.143	346.048	1923	1
1893	M436T188___5419	0.00156982	0.161604	0.280738	#N/A	0.014048	#N/A	436.033	187.781	2017	1
1894	M488T287___6370	0.00156856	0.599792	0.713711	#N/A	-0.00526635	#N/A	488.245	286.541	4396	1
1895	M489T288___6382	0.00156776	0.0309634	0.0791113	#N/A	0.0216526	#N/A	489.053	287.807	10801	1
1896	M192T407	0.00156154	0.106873	0.204729	#N/A	0.0161826	#N/A	192.147	407.068	6212	1
1897	M289T49	0.00156104	0.129721	0.238168	#N/A	0.0152071	#N/A	289.053	48.9126	1589	1
1898	M592T289___8284	0.00155932	0.0731777	0.153417	#N/A	0.017982	#N/A	592.058	289.206	10769	1
1899	M301T115	0.00155916	0.00634691	0.0227854	#N/A	0.0273887	#N/A	301.125	114.541	3997	1
1900	M378T400	0.00155892	0.173837	0.296479	#N/A	-0.0136494	#N/A	378.265	400.225	12788	1
1901	M301T434	0.00155716	0.435637	0.572164	#N/A	0.00782451	#N/A	301.178	433.97	653	1
1902	M495T219	0.00155704	0.605597	0.717753	#N/A	-0.00518273	#N/A	494.863	219.486	3473	1
1903	M534T218	0.00155671	0.594222	0.708974	#N/A	-0.00534692	#N/A	534.298	218.173	3927	1
1904	M271T248	0.00155457	0.0341153	0.0857202	#N/A	-0.021263	#N/A	271.115	248.268	4380	1
1905	M233T384	0.00155318	0.775699	0.846122	#N/A	0.0028598	#N/A	233.175	383.732	937	1
1906	M374T76___4307	0.00155203	0.00117654	0.00569356	#N/A	0.0325563	#N/A	374.217	76.2721	2165	1
1907	M395T429	0.00155125	0.414533	0.553399	#N/A	0.00818945	#N/A	395.125	429.1	1696	1
1908	M406T22___4877	0.00154997	0.000344094	0.00198125	#N/A	-0.0359169	#N/A	406.132	21.5625	2213	1
1909	M271T230	0.00154981	0.444609	0.580277	#N/A	-0.00767247	#N/A	271.115	229.5	4615	1
1910	M291T177	0.00154931	0.18106	0.304298	#N/A	0.0134238	#N/A	291.145	177.023	1019	1
1911	M766T470___10794	0.00154915	0.000166934	0.00104017	#N/A	0.0377699	#N/A	765.987	470.119	3684	1
1912	M413T151	0.00154574	1.84958e-20	9.97779e-19	#N/A	0.0928484	#N/A	413.142	150.641	9153	1
1913	M228T140	0.00154535	0.0444785	0.105091	#N/A	0.0201677	#N/A	228.123	139.888	3141	1
1914	M394T260	0.00154025	1.51473e-07	1.83919e-06	#N/A	0.0526651	#N/A	394.197	259.748	4558	1
1915	M558T245___7728	0.00153844	0.0023665	0.010145	#N/A	0.0305043	#N/A	557.864	245.057	1017	1
1916	M686T271___9732	0.00153812	0.000142081	0.000904965	#N/A	0.0381718	#N/A	686.041	271.229	1894	1
1917	M666T267___9451	0.00153754	0.0103601	0.0336056	#N/A	0.0257262	#N/A	666.146	267.302	7441	1
1918	M365T100___4150	0.00153726	0.00558599	0.0205964	#N/A	0.0278085	#N/A	365.207	100.027	3412	1
1919	M510T490	0.00153711	9.37171e-05	0.000637308	1-Heptadecanoyl-sn-glycero-3-phosphocholine	0.0391924	orbitrap	510.356	489.874	14281	1
1920	M197T101	0.00153629	0.000452148	0.00250646	#N/A	0.0351948	#N/A	197.101	101.256	4118	1
1921	M349T449	0.00153538	0.466342	0.600522	#N/A	0.00731126	#N/A	349.061	448.656	8560	1
1922	M583T485	0.00153331	0.0969318	0.189571	#N/A	-0.0166593	#N/A	583.444	484.809	436	1
1923	M705T309___9995	0.0015331	0.0185352	0.0525524	#N/A	0.0236312	#N/A	704.577	309.482	1661	1
1924	M483T164___6285	0.00153084	0.914178	0.943524	#N/A	0.00108168	#N/A	483.258	163.569	1188	1
1925	M528T257	0.00153067	0.169551	0.290959	#N/A	-0.0137866	#N/A	527.762	256.961	2535	1
1926	M133T128	0.00152806	0.001682	0.00763405	#N/A	-0.0315212	#N/A	133.084	127.779	10011	1
1927	M273T347	0.00152803	0.40697	0.546297	#N/A	0.00832287	#N/A	273.222	346.935	3883	1
1928	M603T297___8448	0.00152749	0.126394	0.233392	#N/A	0.0153403	#N/A	603.106	297.106	5245	1
1929	M287T201	0.00152745	0.0277537	0.0724311	#N/A	-0.0220861	#N/A	287.148	201.307	689	1
1930	M236T27	0.00152682	0.961726	0.974332	#N/A	0.000481651	#N/A	236.095	27.1496	8192	1
1931	M482T480	0.0015266	2.7933e-18	1.283e-16	#N/A	0.0873503	#N/A	482.361	480.213	15852	1
1932	M633T275___8974	0.00152177	0.207365	0.336585	#N/A	-0.0126545	#N/A	633.026	275.101	9269	1
1933	M610T302	0.00152163	0.0406946	0.0977887	#N/A	0.0205397	#N/A	609.618	301.705	6634	1
1934	M394T520	0.00152059	1.67143e-05	0.000134618	#N/A	0.0431868	#N/A	394.352	519.544	283	1
1935	M439T92	0.00152026	0.290758	0.43025	#N/A	-0.0106033	#N/A	439.267	91.8452	6910	1
1936	M144T139	0.00151948	0.000223254	0.00134926	#N/A	-0.0370351	#N/A	144.066	139.118	11558	1
1937	M265T75	0.00151758	0.0214879	0.0593948	#N/A	0.0230749	#N/A	265.086	74.5992	5503	1
1938	M279T91	0.00151741	2.38797e-06	2.34365e-05	#N/A	0.0473225	#N/A	279.156	90.849	1520	1
1939	M889T9___11941	0.00151534	0.0944667	0.185518	#N/A	0.0167835	#N/A	889.229	9.22375	3021	1
1940	M281T442	0.00151394	0.0358593	0.0890304	#N/A	-0.0210604	#N/A	281.172	441.915	2477	1
1941	M324T164	0.00151371	0.304792	0.445515	#N/A	-0.0102998	#N/A	324.155	163.845	830	1
1942	M512T490	0.00151124	2.68023e-06	2.58919e-05	#N/A	0.0470865	#N/A	512.361	489.976	6531	1
1943	M710T483	0.00151012	0.00714388	0.0249014	#N/A	0.0269951	#N/A	710.456	483.109	1043	1
1944	M231T22	0.00150921	0.00661593	0.0234622	#N/A	0.0272511	#N/A	231.003	22.3656	26267	1
1945	M730T317___10331	0.00150846	0.850439	0.898388	#N/A	-0.00189254	#N/A	729.802	316.877	11563	1
1946	M353T253	0.00150758	0.288413	0.427781	#N/A	0.010655	#N/A	353.168	253.024	1864	1
1947	M191T349	0.00150712	0.00549925	0.0203232	#N/A	-0.0278595	#N/A	191.107	348.82	1063	1
1948	M515T113	0.00150278	1.3666e-06	1.39577e-05	#N/A	0.0484482	#N/A	515.21	113.294	2393	1
1949	M370T413	0.00150267	0.837855	0.889536	#N/A	-0.00205394	#N/A	370.259	412.603	2230	1
1950	M274T73	0.0015019	0.729802	0.811138	#N/A	0.00346665	#N/A	274.14	73.3193	3359	1
1951	M223T163	0.00150057	0.0437285	0.103543	#N/A	0.0202393	#N/A	223.144	163.438	1529	1
1952	M631T185	0.00150046	0.41793	0.556733	#N/A	0.00812997	#N/A	631.285	184.501	2116	1
1953	M175T167	0.00150019	1.6015e-07	1.93577e-06	#N/A	0.0525622	#N/A	175.078	166.988	3336	1
1954	M360T356	0.00149847	2.49781e-06	2.43954e-05	#N/A	0.0472307	#N/A	360.275	356.185	2896	1
1955	M243T52___1931	0.00149786	0.046146	0.107732	#N/A	0.0200122	#N/A	243.143	52.0591	1560	1
1956	M279T209	0.00149749	0.328775	0.47023	#N/A	0.0098017	#N/A	279.171	209.021	7118	1
1957	M778T344___10939	0.00149674	1.69626e-14	5.38913e-13	#N/A	-0.0768873	#N/A	777.862	344.28	4734	1
1958	M435T208___5394	0.00149566	0.00964364	0.0315489	#N/A	0.0259748	#N/A	434.719	207.91	3599	1
1959	M833T267___11492	0.00149516	0.17723	0.29991	#N/A	0.0135426	#N/A	832.934	267.393	3796	1
1960	M596T298	0.00149457	0.170591	0.292057	#N/A	-0.0137531	#N/A	596.314	298.275	3239	1
1961	M546T479	0.00149271	5.56887e-16	2.06279e-14	#N/A	0.0811491	#N/A	546.345	478.665	4447	1
1962	M509T226	0.00149223	0.600964	0.714415	#N/A	-0.00524943	#N/A	508.87	226.139	1558	1
1963	M314T89	0.00149222	0.124926	0.231106	#N/A	0.0154	#N/A	314.091	89.2138	5617	1
1964	M328T26	0.00149209	0.392371	0.532155	#N/A	0.00858471	#N/A	328.075	25.774	976	1
1965	M599T310___8401	0.00149163	0.0196422	0.055127	#N/A	0.0234141	#N/A	599.489	309.686	3520	1
1966	M267T292	0.00149081	0.871815	0.914359	#N/A	0.00161949	#N/A	267.207	292.5	2109	1
1967	M520T298	0.00149046	0.277777	0.416387	#N/A	0.0108931	#N/A	520.247	298.308	4491	1
1968	M694T319	0.00148814	2.75437e-09	4.49993e-08	#N/A	0.0596227	#N/A	693.953	318.541	6020	1
1969	M173T85	0.00148738	0.446475	0.582025	#N/A	0.00764106	#N/A	173.078	84.9021	7521	1
1970	M202T83	0.00148477	0.0354205	0.0881728	#N/A	0.0211106	#N/A	202.118	83.2215	2714	1
1971	M370T125	0.00148321	0.000180697	0.00111384	#N/A	0.0375709	#N/A	370.158	125.295	755	1
1972	M463T288	0.00148236	0.0650878	0.140074	#N/A	0.0185131	#N/A	463.499	288.132	10963	1
1973	M205T288	0.00148216	3.68094e-06	3.44842e-05	#N/A	0.0464323	#N/A	205.06	288.063	2123	1
1974	M491T228	0.00148013	0.798111	0.860703	#N/A	0.00256737	#N/A	490.569	227.634	1168	1
1975	M971T287___12486	0.00147923	0.0522617	0.118969	#N/A	0.0194796	#N/A	970.784	287.342	5909	1
1976	M191T398	0.00147789	0.0138004	0.041907	#N/A	-0.0247114	#N/A	191.107	398.485	1206	1
1977	M715T480	0.00147708	0.0743986	0.155369	#N/A	0.017906	#N/A	715.451	479.657	2542	1
1978	M211T236	0.00147658	7.40541e-09	1.13597e-07	#N/A	-0.0579795	#N/A	211.13	235.827	2251	1
1979	M421T272	0.00147568	0.589658	0.705262	#N/A	0.00541321	#N/A	421.243	272.39	2796	1
1980	M312T400	0.00147505	0.377525	0.518283	#N/A	0.0088571	#N/A	312.189	399.554	4892	1
1981	M620T298___8778	0.00147484	6.66601e-08	8.61437e-07	#N/A	0.0541593	#N/A	619.754	297.782	3214	1
1982	M356T57	0.00147445	3.00079e-07	3.43595e-06	#N/A	0.0513893	#N/A	356.041	57.2033	7419	1
1983	M396T196	0.00147445	0.0156487	0.0462272	#N/A	0.0242558	#N/A	396.177	196.479	1098	1
1984	M299T487	0.00147335	0.944882	0.964685	#N/A	0.000693901	#N/A	299.2	486.95	1522	1
1985	M513T252___6859	0.00147161	0.556143	0.678652	#N/A	0.0059075	#N/A	512.777	252.221	2696	1
1986	M497T191___6526	0.00146935	0.204591	0.333299	#N/A	0.0127322	#N/A	496.516	191.258	3117	1
1987	M352T148	0.00146646	0.305967	0.446588	#N/A	0.0102748	#N/A	352.201	147.923	6989	1
1988	M612T204___8631	0.00146477	0.00119269	0.00575788	#N/A	0.0325174	#N/A	612.117	203.766	1821	1
1989	M543T454	0.00146423	1.30598e-07	1.61005e-06	#N/A	-0.0529379	#N/A	543.325	453.586	12212	1
1990	M401T252___4777	0.00146265	0.00566654	0.0208647	#N/A	0.0277617	#N/A	401.248	252.437	3475	1
1991	M314T156___3186	0.00146206	0.661732	0.759858	#N/A	0.00439137	#N/A	313.92	156.034	5721	1
1992	M351T23	0.00146178	0.586775	0.703429	#N/A	-0.0054552	#N/A	351.06	22.5082	2083	1
1993	M493T141	0.00145863	0.175749	0.298759	#N/A	-0.013589	#N/A	493.212	141.163	1551	1
1994	M151T94	0.00145708	1.85941e-21	1.09897e-19	#N/A	0.0952604	#N/A	151.061	93.6262	11270	1
1995	M478T224	0.00145364	0.0128608	0.039668	#N/A	-0.0249641	#N/A	477.749	224.463	1748	1
1996	M389T149___4558	0.00145342	0.175294	0.298214	#N/A	-0.0136033	#N/A	389.051	148.995	4707	1
1997	M218T253	0.00145325	0.817981	0.875047	#N/A	-0.00230993	#N/A	218.138	252.582	2094	1
1998	M189T195	0.00145129	0.0871214	0.174373	#N/A	0.0171698	#N/A	189.052	195.245	1574	1
1999	M332T102	0.0014511	0.177842	0.30059	#N/A	0.0135235	#N/A	331.941	102.345	1414	1
[truncated: 6,039 more rows]
